# Supplementary material for: The transmembrane protein Syndecan is required for stem cell survival and maintenance of their nuclear properties
Source: PLoS Genet. 2025 Feb 6;21(2):e1011586. doi: 10.1371/journal.pgen.1011586 (PMC11819509; doi:10.1371/journal.pgen.1011586)
Supplement: S1 Table — (XLSX) [file pgen.1011586.s010.xlsx]

## Sheet: Sheet1
Well Position		Sequence
A1	sdc_1	gagccagaatagtccgga
B1	sdc_2	ctcgtcatcgggtccaaa
C1	sdc_3	gcgaatgctgatcgggtt
D1	sdc_4	cgagatgcgcgtgttgtg
E1	sdc_5	tgtttatgccggagttgc
F1	sdc_6	ccgtagttctcgttcgag
G1	sdc_7	tgctgttcttgctgttct
H1	sdc_8	actcgagatgaggtcgct
A2	sdc_9	gtgccactattcgtttga
B2	sdc_10	gtcggcattggtgtcgaa
C2	sdc_11	cgatatctgggttgctgc
D2	sdc_12	gttctgcgggaatcgtgg
E2	sdc_13	gaatggcgggaacagcgg
F2	sdc_14	tggactccgtatccagat
G2	sdc_15	gggaccatcgatgtcgat
H2	sdc_16	caactggcggcagatgtc
A3	sdc_17	gtgggtatgtgaccagtt
B3	sdc_18	gccatccacatcgatttc
C3	sdc_19	ccattgtcatcctcatcg
D3	sdc_20	ggaccatcgatgtcgcta
E3	sdc_21	gtccgcgctctgtaatat
F3	sdc_22	gtccaattcgtgcacgtt
G3	sdc_23	gctggctattcacgttcg
H3	sdc_24	ttgggcctgtgatcgatg
A4	sdc_25	tcgctcatgatgaccact
B4	sdc_26	aagctcgacgtgcgatcg
C4	sdc_27	agaattccgggctgcgag
D4	sdc_28	gagtatggcgcagagcag
E4	sdc_29	tcgtcctttttcctcatg
F4	sdc_30	tacgaattgttggccggc
G4	sdc_31	ctcgcggttattcgcatt
H4	sdc_32	cgacgtgccattatctca
A5
B5
C5
D5
E5
F5
G5
H5
A6
B6
C6
D6
E6
F6
G6
H6
A7
B7
C7
D7
E7
F7
G7
H7
A8
B8
C8
D8
E8
F8
G8
H8
A9
B9
C9
D9
E9
F9
G9
H9
A10
B10
C10
D10
E10
F10
G10
H10
A11
B11
C11
D11
E11
F11
G11
H11
A12
B12
C12
D12
E12
F12
G12
H12

## Sheet: Sheet2
1	tccctgcgcaaattcttc	24	0.5
	2	tcgatgacgtgcggatgc	66	0.61
	3	aaggtccgtcttcgactc	100	0.56
	4	tggctccattgtaggaca	161	0.5
	5	gcaggtagtacagagcgg	221	0.61
	6	tttgagatcccggtggag	253	0.56
	7	gagtttcgcgtgcatgtt	295	0.5
	8	tcccttgatcgaggtgag	358	0.56
	9	acatgtccgcatgatggt	422	0.5
	10	aggatggagctggcacag	489	0.61
	11	tcctcgtgcttgatcatc	519	0.5
	12	ctgtaggaaggagcggca	568	0.61
	13	caggatatgcgcagaccg	606	0.61
	14	gggtgacacaacagctgc	627	0.61
	15	aaccttggcttcgggatt	712	0.5
	16	tccggatcggactgtttt	738	0.5
	17	cgccaaagtccaaagcgg	782	0.61
	18	gtcaagttttcctgtcgc	804	0.5
	19	tttatgctgtcgcgggag	825	0.56
	20	gctcaacatcgctgggag	851	0.61
	21	tgcatattgtcctccaca	882	0.44
	22	agtccgcgaagggaacga	908	0.61
	23	ccagacagatccctgtag	930	0.56
	24	gtgtgcgagttgatcacc	978	0.56
	25	tggagttgccactgacga	1001	0.56
	26	gactattggcttagcggc	1084	0.56
	27	tctctagatccttgctgc	1124	0.5
	28	tcatggtcgacgctgtga	1188	0.56
	29	gtgtagcaatctccgtgg	1220	0.56
	30	ggggctgagaatttgcgt	1286	0.56
	31	agttgttgtggctgttgc	1308	0.5
	32	cagcttttcctcattggt	1345	0.44
