# Supplementary material for: The transmembrane protein Syndecan is required for stem cell survival and maintenance of their nuclear properties
Source: PLoS Genet. 2025 Feb 6;21(2):e1011586. doi: 10.1371/journal.pgen.1011586 (PMC11819509; doi:10.1371/journal.pgen.1011586)
Supplement: S1 Data — File contains multiple tabs, representing data plotted in each panel. (XLSX) [file pgen.1011586.s011.xlsx]

## Sheet: PanelE
Proportion of newly produced ECs (Medium + large GFP+ve cells / total cells) (%)
Control RNAi				Sdc RNAi
Day 3	Day 7	Day 10	Day 14	Day 3	Day 7	Day 10	Day 14
3.84615	15.3153	7.5	9.84848	2.8169	0	2	4.61538
1.47059	10.3704	4.16667	5.6338	0	3.125	0	1.40845
3.84615	4.65116	0.943396	2.8777	0	0.943396	1.92308	5.71429
4.65116	0	3.57143	6.66667	1.63934	0	2.27273	2.38095
1.63934	1.51515	15.9509	23.8938	1.31579	0.952381	1.19048	1.21951
3.38983	1.85185	10.7383	17.4312	0	0	0	4.28571
1.28205	35.6322	29.2135	6.34921	0	26.2712	0	1.53846
0	34.8837	18.6813	10	1.49254	16.1017	0	7.8125
7.69231	21.7949	39.5062	9.375	1.33333	7.14286	1.36986	5.26316
3.57143	49.3506	24.0506	7.82123	0	4.34783	0	7.6087
8.23529	7.22892	9.57447	4.73373	0	1.42857	7.14286	9
4.05405	1.35135	4.90196	10.828	1.53846	0.621118	26.5625	9.57447
0	6.66667	1.94805	37.7358	0	0	0	24.5614
5	5.60748	0.8	16.2393	0	4.95868	0	39.3939
3.44828	3.44828	23.3333	17.1875	1.40845	0	0	31.8182
5.45455	9.73451	28.2353	4.51128	0	0	0	51.6129
1.2987	0	32.8571	35.7143	0	0	0	3.33333
0	4.87805	26.3889	18.0723	0	0	0	1.38889
1.31579	39.6552	5	18.6207	0	0	1.88679	51.7241
1.96078	2.7027	27.0588	9.09091	1.81818	0	2.04082	31.1475
0	2.63158	7.31707	28.8889	0	0	0	3.52941
0	1.51515	10.2273	24.359	0	6	0	1.28205
0	3.125	38.1944	4.7619	1.31579	2.54237	0	0
2.43902	11.4583	12.5984	12.2581	0	2.45902	0	1.21951
0	2.5	19.5804	41.8182	11.828	0	1.66667	0
0	22.2222	36.2903	60.9091	1.28205	0	0	0
0	17.3913	21	27.3438	0	0	0	32.6923
0	4.81928	32.7434	38.7097	0	0	0	41.4286
0	6.49351	10.8911	12.1495	0	0	0	2.85714
0	5.40541	18.2609	38.4615	0	0	0	2.5641
3.50877	9.52381	12.5	51.3761	9.09091	0	1.66667	8.82353
2.53165	17.8947	23.6559	41.6667	8.06452	0	7.27273	0
1.40845	2.43902	16	6.97674	0	7.8125	0	0
0	0	7.14286	25.9615	0	24.5902	0	2.27273
0	24.4186	33.5821	39.8438	0	46.1538	0	1.33333
0	27.0588	7.18954	26.1261	0	25	2.08333	0
1.49254	13.5417	14.8936	49.4624	1.13636	0	0	1.35135
1.35135	13.9785	2.27273	23.741	1.66667	0	0	0
0	15.3846	38.3838	23.0769	0	1.81818	0	1.23457
1.02041	1.66667	30.8333	8.47458	0	0	1.44928	0.980392
0	21.1765	22.695	6.66667	0	15.9091	1.38889	17.5439
	21.978	14.4144	37.8788	0	6.0241	2.32558	1.6129
	15.1899	25.5319	28.4553	3.63636	1.42857	3.33333	1.25
	11.25	16.5468	18.8119	3.38983	0	0	1.66667
	16.3636	29.2453	20.202	1.44928	26.6667	1.6129	0
	12.5	24.7525	31.6327	0	33.3333	0	4
	4.10959	30.6569	4.375	5.26316	0	0	0
	11.5385	20.3704	22.9814	0	2.08333	0	0
	21.5385	17.1429	2.7933	0	1.03093	0	2.29885
	8.13953	36.7232	27.4194	4.91803	4.41176	1.75439	10.7143
	5.74713	32	7.40741	1.69492	2.1978	1.35135	6.41026
	12.5	10.2273	23.2558	1.33333	0		0
	14.4578	32.3529	24.0223	0	2.53165
	32.4675	10.1266	12.3711	0	15.625
	0	17.6471	0.724638	0
	1.47059	24.359	7.33333	3.1746
	0	15.7534	2.06186	0
	4.54545	7.5188	7.69231	0
	0	25	7.40741	1.78571
	0	45.2055	20	0
	1.47059		30.4569	1.40845
	1.0989		10	0
	1.0989		16.0804	5.17241
	5		37.037	4.91803
	3.64964		5.26316
	3.80952		0
	6.52174		48.4277
	14.8515		16.1458
	4.2735		0.909091
	41.7476		11.7647
	22.8916		15.9509
	17.8571		23.5294
	13.9535		2.0202
	2.32558		0.900901

## Sheet: PanelF
Cell density (Total cells per 80x200um)
Control RNAi				Sdc RNAi
Day 3	Day 7	Day 10	Day 14	Day 3	Day 7	Day 10	Day 14
78	111	120	132	71	72	50	65
68	135	120	142	73	64	61	71
52	86	106	139	60	106	52	70
43	90	84	135	61	71	44	84
61	66	163	113	76	105	84	82
59	54	149	109	91	95	59	70
78	87	89	126	60	118	70	65
76	86	91	110	67	118	50	64
52	78	81	192	75	56	73	95
56	77	79	179	63	69	68	92
85	83	94	169	71	140	70	100
74	74	102	157	65	161	64	94
49	105	154	106	69	148	67	57
60	107	125	117	74	121	79	66
58	87	90	128	71	70	98	44
55	113	85	133	71	84	69	62
77	58	70	168	55	55	62	90
73	82	72	166	67	74	67	72
76	116	80	145	60	57	53	58
51	74	85	132	55	82	49	61
78	76	82	90	60	76	49	85
67	66	88	78	54	100	51	78
55	96	144	126	76	118	60	74
82	96	127	155	72	122	65	82
80	80	143	110	93	61	60	73
68	72	124	110	78	58	62	73
54	69	100	128	82	65	77	52
42	83	113	124	90	62	57	70
63	77	101	107	63	77	64	70
55	74	115	91	67	76	78	78
57	105	88	109	55	65	60	68
79	95	93	96	62	60	55	53
71	82	100	86	81	64	43	62
65	94	84	104	62	61	67	44
77	86	134	128	62	78	47	75
61	85	153	111	66	80	48	85
67	96	94	93	88	70	55	74
74	93	88	139	60	69	78	69
65	65	99	104	67	55	57	81
98	60	120	118	57	79	69	102
80	85	141	135	44	88	72	57
	91	111	132	40	83	43	62
	79	141	123	55	70	60	80
	80	139	101	59	69	51	60
	55	106	99	69	60	62	80
	56	101	98	49	57	63	75
	73	137	160	57	47	47	81
	52	108	161	46	48	56	80
	65	140	179	66	97	70	87
	86	177	186	61	68	57	84
	87	100	135	59	91	74	78
	80	88	172	75	81		86
	83	102	179	53	79
	77	79	194	56	64
	69	85	138	62
	68	78	150	63
	82	146	97	50
	88	133	104	48
	75	88	162	56
	74	73	200	73
	68		197	71
	91		200	69
	91		199	58
	100		162	61
	137		133
	105		131
	92		159
	101		192
	117		110
	103		102
	83		163
	84		119
	86		99
	86		111

## Sheet: PanelH
Proportion of ISCs (ISCs / total cells) (%)
Day 14		Day 28
Control	Sdc RNAi	Control	Sdc RNAi	Sdc-J
19.1939	12.1495	18.7117	2.98913	10.8939
21.9178	13.0058	21.6359	7.66284	19.0123
21.8341	15.0838	16.9643	5.76923	19.0955
23.3933	10.7296	23.4973	3.64238	19.469
28.0156	10.5105	7.16332	5.69801	8.38323
20	10.3448	13.4703	7.2	14.2857
22.9773	14.5251	16.9231	5.45977	18.1081
20.4301	10.1351	16.8067	10.221	8.39895
26.5306	13.245	12.963	5.33333	8.02005
20.3426	11.8367	15.5844	7.18391	28.2609
24.7423	15.0602	12.5506	9.02256	27.5862
23.5484	16.5079	22.5256	16.129	21.7009
24.3636	16.2879	21.9321	13.5135	19.1919
22.2738	9.00322	20.1613	14.1791	19.8565
21.0923		24.9364	8.33333	22.8022
18.4369		13.8235	6.53595	22.2727
		23.7762	5.72687	26.0163
		20.6349	10.5769	25.6798
		19.7279	10.5263	21.7582
		20.7746	5.68562	15.0289
		21.3115	2.42424	20
		20	6.45161	18.5668
		19.2308	4.57516	18.0412
		17.4334	5.86592	19.3878
		17.0648	3.0837	18.4211
		25.7143	4.29688	20.3297
		25	6.93642	23.6908
			5.12821	19.0164
			8.29694	21.345
			5.71429
			3.5503
			6

## Sheet: PanelI
Cell density (Total cells per 80x200um)
Day 14		Day 28
Control	Sdc RNAi	Control	Sdc RNAi	Sdc-J
161.218	76.6998	142.122	148.326	102.989
109.165	93.8413	149.523	102.243	145.632
85.8611	54.8524	143.196	77.7583	143.392
110.458	85.4868	127.002	104.487	169.265
93.9568	110.157	134.94	126.94	146.132
145.566	50.7394	180.615	105.618	134.381
118.765	106.803	267.686	109.863	126.33
160.448	50.7971	167.618	121.462	138.354
95.7006	60.3156	116.517	115.658	163.078
147.155	87.4946	217.368	116.37	137.499
115.187	61.586	93.7757	100.992	99.5558
105.422	84.1126	103.775	100.197	123.246
109.647	85.8321	131.562	95.5519	95.3512
134.19	93.6828	74.1133	53.3261	142.566
169.054		122.818	98.8012	127.792
151.539		106.975	45.7626	141.724
		120.49	75.7135	127.541
		134.955	115.174	104.196
		82.9785	81.354	165.533
		83.825	98.1603	172.108
		75.4725	53.7564	120.142
		83.8941	108.753	130.148
		84.4645	99.3106	127.985
		153.462	99.7768	133.261
		88.4375	66.1831	126.843
		103.985	85.978	163.625
		127.767	66.4441	149.849
			63.8365	100.233
			67.9902	108.512
			65.5186
			115.004
			75.3386

## Sheet: PanelJ
Cell type proportion (cell type / total cells) (%)
Enteroblasts (Klu ts)		Enterocytes (Myo1A ts)		Enteroendocrine cells (pros ts)
Control	Sdc RNAi	Control	Sdc RNAi	Control	Sdc RNAi
18.3784	16.6667	61.6667	54.9669	5.82524	12.2581
21.6216	18.9744	52.7559	60.2381	1.85759	11.5681
15.6069	25.9669	57.1429	56.903	3.23625	6.74157
23.6641	24.8649	52.2989	50.7463	4.34783	10.5572
23.4637	16.4948	52.7731	57.1116	1.73913	9.96785
20		46.0069	60.6952	3.81679	6.98925
11.8343		57.6577	54.3568	2.40964	7.73196
21.9858		55.5556	59.5588	2.33645	7.82918
18.9474		63.4731	46.4435	6.22951	7.30337
15.7895		46.5863	52.4862	7.14286	6.79887
		82.3834	49.2201	5.49451	7.44681
		60.274	42.5249	8.23529	8.35443
		55.6569	53.1729	8.26667
		52.8249	48.4321	4.87179
		57.1429	58.6626	6.90423
		53.5714	43.5897
			63.6646

## Sheet: PanelK
Cell denisty (total cells per 80x200um)
Enteroblasts (Klu ts)		Enterocytes (Myo1A ts)		Enteroendocrine cells (pros ts)
Control	Sdc RNAi	Control	Sdc RNAi	Control	Sdc RNAi
185	144	209	200	57	101
148	195	136	166	99	129
173	181	120	130	80	99
131	185	113	244	63	74
179	97	162	221	74	78
145		142	255	81	122
169		78	239	81	97
141		170	185	134	63
95		92	162	76	84
133		88	107	109	95
		93	159	116	61
		132	170	140	95
		127	159	119
		177	126	113
		158	120
		176	162
		209	98
			97
			77
