# Supplementary material for: The transmembrane protein Syndecan is required for stem cell survival and maintenance of their nuclear properties
Source: PLoS Genet. 2025 Feb 6;21(2):e1011586. doi: 10.1371/journal.pgen.1011586 (PMC11819509; doi:10.1371/journal.pgen.1011586)
Supplement: S2 Data — File contains multiple tabs, representing data plotted in each panel. (XLSX) [file pgen.1011586.s012.xlsx]

## Sheet: PanelB
Proportion of ISCs (ISCs / total cells) (%)
Control	DIAP1	Sdc RNAi	Sdc RNAi, DIAP1
18.9944	14.5594	10.5882	17.8344
26.0563	19.2771	13.0769	13.6364
22.5	20.5788	8.24742	13.5593
18.5185	21.0145	11.5	17.7215
17.004	13.1944	4.7619	13.9175
17.8707	17.7419	8.91473	18.5
19.5286	14.7638	11.4754	14.1844
19.0813	20.9581	6.22837	10.0592
19.8473	16.0237	7.22892	8.52713
19.4503	18.4783	15.6627	11.3122
18.7702	19.1336	7.07395	10.9589
19.4139	21.673	2.91262	9.78836
12.4277	22.1453	5.34351	11.2583
18.9711	22.8814	9.90991	6.09137
20.9913	24.6212	3.15315	13.2616
20.2817	19.3443	4.14938	11.8497
21.7158	11.9617	6.04396	8.99471
23.3618	22.0779	8.29493	23.2877
18.1572	9.57096	12.0879	16.5663
24.0854	16.3636	3.9548	10.4478
23.8095	22.3301	6.94444	11.2403
17.5497	17.0213	5.16129	10.7317
18.3453	19.0332	10.1942	17.7258
			16.9492
			15.2284

## Sheet: PanelD
ISC area (um^2)
Control	Sdc RNAi
13.559	21.065
19.451	26.714
9.281	18.159
25.504	19.773
17.675	25.1
12.348	41.484
15.819	46.972
12.752	43.017
14.285	33.655
12.025	33.332
15.415	26.391
15.334	67.068
24.697	30.185
10.008	12.51
10.492	36.964
12.268	34.785
19.047	35.108
21.226	44.066
24.939	27.602
17.352	39.789
13.075	15.738
18.563	22.679
25.746	18.724
15.254	16.384
20.015	14.205
19.047	15.415
13.559	21.872
16.706	34.301
15.254	21.952
24.212	34.704
13.559	34.624
14.285	37.69
31.476	30.507
22.679	27.602
16.464	29.943
20.258	27.198
15.496	53.59
27.279	48.586
17.836	30.104
20.823	24.777
17.594	23.405
19.854	17.11
12.348	45.358
16.949	52.541
15.496	38.901
17.191	12.752
15.899	9.685
11.38	32.606
11.218	58.432
11.945	27.763
21.226	46.568
17.917	23.244
16.787	57.06
22.76	25.584
18.159	8.636
20.096	18.563
22.356	63.436
32.525	79.497
15.092	38.498
25.1	19.531
20.177	62.468
21.71	45.681
18.24	17.917
10.734	27.925
18.482	68.682
19.773	47.456
9.281	22.356
11.945	29.862
14.447	47.86
11.46	32.687
14.527	18.079
12.348	56.173
15.173	19.854
10.573	21.71
11.541	37.448
14.931	21.468
13.962	17.11
14.85	24.697
27.198	35.35
15.819	38.094
18.401	15.092
13.155	35.996
14.931	36.883
11.622	59.562
16.787	34.785
13.72	20.096
13.317	72.718
19.047	62.145
12.51	23.486
21.549	21.872
16.303	32.767
15.012	15.415
23.567	25.423
20.177	50.362
21.065	44.389
14.124	53.106
28.813	25.423
14.931	17.594
11.945	27.602
16.787	23.567
14.285	39.143
14.931	22.598
16.303	21.388
14.608	24.051
18.643	26.472
22.517	57.787
12.994	24.293
18.966	21.63
19.047	17.998
19.128	19.451
13.559	33.413
15.173	47.94
14.447	30.992
15.657	19.693
12.671	22.517
14.447	35.189
17.675	28.409
18.24	29.458
13.72	24.454
20.823	29.135
23.486	17.11
15.092	30.427
19.047	29.055
14.931	24.212
22.033	34.785
11.218	85.792
15.899	38.417
12.994	22.921
13.64	34.301
15.092	22.76
18.159	56.495
13.075	24.535
18.643	18.159
18.482	28.086
15.899	29.62
16.626	14.043
15.092	23.567
27.441	29.862
21.065	21.872
22.275	15.012
14.447	26.714
15.577	18.401
15.173	17.998
18.724	32.041
31.476	30.104
22.033	54.074
24.051	23.486
25.988	81.192
23.082	38.659
18.079	26.795
25.181	21.388
31.395	29.539
22.517	26.391
17.675	42.775
20.419	33.494
23.325	39.87
19.693	30.588
22.598	35.269
20.58	35.996
20.258	21.952
15.415	28.328
31.88	62.145
15.738	24.051
26.795	33.252
20.258	48.586
17.433	31.476
23.97	48.425
19.935	29.378
30.346	28.167
16.868	32.283
11.299	29.378
10.169	38.578
23.97	22.195
21.791	15.98
13.882	70.7
17.514	13.155
16.787	15.012
13.155	45.116
21.065	33.09
21.952	59.562
14.285	33.494
25.907	22.275
17.029	13.64
32.364	32.606
19.047	75.139
11.541	66.422
27.925	56.899
31.153	79.739
19.289	29.7
23.082	69.57
34.22	43.501
19.37	37.61
28.006	39.466
21.791	33.897
27.925	32.525
14.447	32.687
28.006	29.62
7.506	40.838
22.598	12.268
18.482	12.187
25.665	41.968
15.577	64.647
28.086	25.665
19.693	35.996
16.384	17.514
20.984	22.275
19.935	23.647
19.451	16.706
25.988	16.787
23.244	28.571
25.746	48.182
11.541	17.433
27.844	24.132
13.801	46.165
22.356	31.234
29.055	33.413
44.873	23.97
42.049	19.612
16.464	36.48
23.325	30.265
20.338	50.604
25.665	70.781
15.012	24.535
11.864	15.738
12.348	12.348
26.149	86.599
35.996	23.163
20.984	22.195
17.998	28.893
22.84	49.393
28.813	32.444
21.065	58.836
13.882	55.608
17.917	35.673
13.882	23.889
22.679	114.121
16.706	55.527
15.98	17.029
17.11	42.856
12.913	15.496
11.783	44.631
30.669	95.316
28.086	38.175
18.401	53.671
14.366	82.887
14.043	35.431
20.096	40.999
22.679	41.726
19.289	42.775
17.675	94.993
14.608	28.571
21.952	50.281
15.98	55.365
15.415	47.698
25.665	67.068
16.626	40.435
19.612	15.738
25.584	56.334
17.514	23.325
16.787	20.096
27.118	30.346
17.594	22.356
24.293	35.592
30.588	38.336
18.24	14.447
16.384	12.106
15.98	14.285
12.913	32.122
18.886	17.998
19.289	76.107
24.697	12.752
15.819	40.031
21.952	29.297
27.844	58.029
26.472	23.002
22.033	71.911
20.58	31.88
16.787	20.177
27.844	34.624
29.297	40.435
25.907	71.023
10.008	38.013
24.212	46.245
21.549	68.117
20.016	24.616
19.773	56.899
23.082	58.917
12.429	43.744
17.514	13.155
20.177	21.145
15.577	33.978
16.142	121.142
18.079	47.94
20.419	40.677
12.51	54.236
20.177	20.984
16.545	30.669
17.675	56.576
15.415	36.399
16.464	50.927
15.415	34.785
14.931	19.128
13.236	23.244
18.805	44.308
14.77	19.773
19.37	38.82
23.002	35.753
35.431	22.195
22.76	29.135
26.149	41.807
15.819	21.791
31.153	28.167
13.397	20.5
26.795	14.366
25.584	40.273
25.826	19.935
19.854	21.065
24.616	17.191
13.317	13.801
26.149	11.783
16.706	28.086
31.96	21.307
37.852	11.622
22.76	28.651
22.437	17.514
31.96	28.651
19.612	39.143
23.163	13.478
26.069	24.535
26.956	34.543
8.071	56.173
14.769	35.027
13.478	38.74
13.64	16.545
7.99	42.694
15.254	23.889
7.264	42.936
12.59	32.202
8.555	19.531
10.815	24.777
9.685	28.006
8.071	18.805
13.236	30.75
15.415	32.202
15.899	41.968
12.025	36.883
15.899	104.274
10.573	45.035
26.634	57.787
18.563	40.838
8.394	108.875
24.858	50.039
15.496	58.352
11.541	22.921
4.197	38.013
5.73	48.99
17.836	58.19
9.281	28.974
8.555	71.668
12.51	21.388
9.846	48.586
16.222	50.846
14.366	79.82
22.275	41.564
14.608	39.95
11.299	58.352
27.037	88.456
11.38	12.106
10.008	34.785
27.683	81.918
24.939	12.752
13.397	42.452
12.025	34.381
7.344	27.844
13.478	25.181
17.191	17.271
10.088	16.061
6.618	49.474
17.11	18.24
15.012	30.83
13.64	31.234
16.142	41.484
14.85	47.456
26.634	54.881
9.039	17.11
16.706	41.322
10.734	52.379
10.008	20.5
12.429	46.568
12.833	18.159
22.76	20.58
16.949	32.122
9.685	40.435
14.205	10.653
11.864	67.149
10.976	29.7
15.98	37.206
7.667	47.133
11.783	20.903
13.801	54.8
26.472	21.388
19.854	45.358
9.846	30.669
15.738	50.039
9.685	16.222
14.608	22.84
21.872	13.962
28.893	32.767
13.559	71.749
12.348	48.909
13.075	21.226
17.191	15.254
7.506	37.771
16.949	37.69
14.124	38.255
17.594	46.568
8.636	24.939
12.671	17.191
17.836	23.486
15.012	80.546
11.864	27.441
12.429	19.37
12.59	27.602
10.169	34.462
24.535	15.173
15.98	24.212
10.573	17.433
20.015	27.683
12.025	71.991
16.142	30.023
12.913	11.945
10.088	21.065
10.896	15.577
12.994	32.767
17.11	20.258
10.492	16.384
17.271	29.539
8.394	35.834
17.029	146.404
13.559	72.314
8.232	13.64
16.222	14.124
18.563	25.665
12.752	35.592
17.998	10.331
11.703	23.567
22.76	14.769
16.545	73.767
15.738	55.204
8.394	24.939
12.106	97.656
17.11	126.63
23.809	26.634
11.218	23.325
12.913	21.63
18.724	35.753
10.896	21.791
17.756	15.092
15.577	49.958
13.72	28.328
16.626	15.577
7.748	18.24
20.903	17.11
15.657	15.173
21.791	19.37
13.64	28.248
12.59	19.451
12.913	32.929
21.952	23.002
11.945	27.037
12.59	15.254
14.366	31.88
16.949	55.527
13.236	17.836
19.612	24.051
28.893	24.454
12.268	31.96
18.24	77.721
13.317	80.788
20.823	11.945
23.002	48.667
21.952	35.189
16.303	34.462
25.423	36.883
23.728	20.338
17.998	23.325
15.254	26.311
19.612	12.671
19.854	37.206
10.734	18.24
10.169	28.813
10.331	46.568
25.181	57.06
15.173	40.354
14.205	28.732
12.59	33.574
21.63	37.368
14.205	23.082
34.462	21.549
12.833	101.207
12.671	18.24
18.079	44.308
13.64	70.538
14.285	56.415
35.108	35.431
20.258	9.039
11.299	29.378
19.289	47.537
11.703	28.49
18.079	30.104
35.673	38.74
14.689	33.978
24.535	61.661
19.208	52.056
13.155	48.182
27.521	14.527
30.83	40.677
12.51	75.704
10.088	23.405
22.598	23.244
19.128	21.872
20.742	36.964
11.783	14.366
10.896	26.795
13.478	27.441
14.447	22.679
10.25	28.248
14.85	23.405
17.836	42.291
17.271	30.185
12.833	84.178
19.208	17.675
16.303	107.583
25.019	43.582
23.163	23.809
9.685	41.564
23.486	59.078
34.785	38.82
10.573	30.992
16.545	31.072
26.149	43.017
19.531	36.318
19.531	40.515
13.801	84.017
19.208	21.307
17.998	64.808
31.799	28.409
13.236	30.427
22.76	32.444
14.527	119.851
26.149	18.321
17.836	71.588
19.773	66.422
19.854	29.539
22.195	65.535
32.687	21.71
21.63	112.587
21.307	30.992
14.689	75.704
23.163	36.399
15.496	105.727
22.114	41.807
11.38	46.407
18.482	41.645
9.201	60.773
13.72	69.812
11.138	21.872
9.604	29.055
14.85	41.242
17.836	40.031
20.903	21.065
18.321	30.75
17.352	19.289
12.59	27.36
9.604	19.451
10.088	33.09
15.092	26.23
15.819	33.009
9.846	56.011
14.285	28.328
9.766	18.886
19.208	29.297
25.261	27.925
25.019	14.527
9.846	26.553
9.362	50.684
19.128	24.132
15.577	20.096
10.411	11.138
11.057	62.871
12.833	52.864
13.075	58.029
9.362	21.065
14.205	30.427
11.299	26.23
12.025	17.917
8.151	33.978
20.742	49.877
12.833	37.69
11.622	36.48
11.703	22.033
14.285	122.998
13.962	52.541
8.313	110.65
13.559	56.092
7.425	57.141
17.756	27.279
14.931	34.866
12.025	54.236
11.541	50.362
11.138
20.419
20.5
11.703
9.846
14.124
7.425
10.008
10.976
10.573
15.738
14.124
13.64
10.008
7.829
16.384
9.12
14.043
32.848
8.313
10.573
14.043
22.84
11.864
21.226
11.138
11.622
18.724
19.612
31.072
8.474
17.11
10.653
7.667
11.541
12.671
29.055
25.665
15.254
9.362
15.334
13.882
10.896
15.092
21.468
16.222
13.72
21.63
21.549
23.002
15.092
17.191
17.836
20.823
12.994
18.643
19.37
34.624
31.557
12.59
14.608
19.451
16.303
25.746
16.303
16.706
21.71
15.334
37.206
16.464
15.415
20.58
15.577
15.577
18.321
17.191
16.949
16.464
16.545
20.823
20.742
36.157
14.769
21.71
23.002
14.205
13.317
12.752
18.643
24.616
14.769
28.893
17.514
22.598
16.706
26.956
14.285
11.864
25.423
31.88
22.517
18.24
20.258
20.742
13.882
23.809
15.98
55.043
14.608
17.514
18.321
32.364
14.205
24.697
15.415
12.913
21.388
22.76
13.397
18.563
17.675
17.836
22.517
15.415
16.545
20.903
28.006
17.756
14.285
18.805
15.657
17.998
35.027
11.864
26.069
17.11
14.285
36.399
15.254
15.012
25.988
21.63
18.24
10.896
18.401
16.545
16.706
26.472
14.931
39.224
18.079
17.917
17.998
30.75
31.476
36.722
30.023
52.137
23.486
42.775
71.668
30.75
25.746
39.062
26.391
34.866
30.427
27.037
16.706
12.106
27.118
34.301
22.356
32.283
40.919
17.917
19.773
18.321
27.441
18.321
37.852
22.921
18.401
20.58
13.075
24.051
16.061
27.521
16.142
24.374
37.529
12.268
45.681
31.96
20.984
13.236
13.075
28.813
31.557
37.448
18.401
20.338
17.271
12.833
19.289
16.222
19.289
19.451
17.514
16.949
29.055
25.423
13.962
17.514
25.584
17.756
14.608
19.451
17.11
17.514
15.173
15.738
17.836
21.226
15.415
14.608
32.606
20.338
16.464
19.451
13.317
19.208
12.59
12.752
11.218
14.769
26.311
29.862
13.64
22.517
28.248
16.706
14.447
23.163
10.25
15.577
33.574
15.254
14.447
39.95
23.405
5.004
14.447
20.823
29.7
12.994
20.742
18.401
15.819
27.683
19.854
27.683
22.679
11.138
10.976
16.222
16.142
17.191
21.63
40.435
36.641
21.145
26.714
21.226
22.84
20.984
8.716
25.342
14.285
16.949
21.226
32.041
11.783
27.198
39.466
56.657
23.486
34.059
17.029
26.311
24.212
19.935
32.767
25.1
20.015
42.614
88.456
18.24
12.913
16.626
19.37
28.409
24.777
19.531
28.328
18.966
70.781
19.208
45.681
58.513
18.886
27.844
48.667
37.287
48.182
34.866
28.732
14.527
44.47
43.098
16.949
36.48
29.862
16.464
25.019
15.092
35.996
43.824
12.752
25.988
30.427
13.075
18.886
19.047
22.921
34.301
39.385
51.734
17.998
15.415
30.911
25.181
28.248
14.447
27.763
57.948
38.336
26.311
23.889
10.331
20.338
27.683
30.588
22.356
20.58
37.529
27.279
11.138
31.315
29.297
20.338
30.023
19.773
25.907
23.889
24.777
32.525
23.567
22.76
15.415
21.872
25.1
30.992
30.507
18.321
25.584
34.785
14.043
26.714
24.858
23.405
23.405
22.84
15.012
15.496
25.181
13.236
12.994
17.191
27.36
20.258
22.921
26.23
17.675
31.88
20.419
20.419
21.307
14.043
19.37
29.297
30.346
25.584
22.033
22.76
15.819
11.38
24.374
22.84
13.478
21.952
16.545
18.886
19.531
14.043
35.189
24.858
20.338
19.854
28.006
14.043
16.384
17.675
29.055
29.297
32.364
28.974
27.36
48.828
17.11
14.527
19.531
20.984
17.836
22.84
34.543
20.338
13.478
16.626
12.187
63.113
15.496
56.334
15.415
15.092
17.675
15.173
36.399
23.728
24.858
24.616
17.271
23.325
19.128
14.205
12.59
17.836
12.59
16.949
24.374
14.366
24.374
19.047
20.742
16.868
18.966
21.388
31.557
15.899
37.61
33.978
26.553
16.464
32.444
14.447
22.114
41.242
15.738
18.079
22.195
19.208
20.015
14.931
17.756
17.917
21.872
11.218
18.159
17.756
17.514
17.998
21.71
21.549
30.346
23.405
19.935
18.482
17.191
24.132
16.787
40.192
16.626
17.756
17.594
24.858
20.58
13.236
19.128
16.222
13.962
21.549
26.311
38.094
13.801
14.931
26.795
19.451
16.061
74.897
31.395
15.98
20.742
16.868
32.525
12.994
13.801
12.51
13.075
9.12
18.886
29.62
12.833
14.447
19.612
11.46
16.464
16.061
19.451
10.169
9.685
24.535
10.734
13.64
16.868
40.273
13.882
20.5
18.966
11.703
13.64
11.218
19.128
12.994
34.704
10.492
22.921
14.85
17.352
17.756
19.128
41.564
35.431
20.742
19.451
10.815
23.325
21.71
10.088
13.882
21.71
18.966
16.464
11.541
17.917
19.935
19.612
13.962
15.98
13.155
13.559
20.823
13.72
15.334
30.507
25.261
12.833
14.769
20.903
9.685
17.029
13.397
14.205
9.362
13.397
10.976
18.24
12.348
11.057
9.604
16.142
10.815
12.187
17.191
17.836
17.191
21.307
14.769
14.366
11.38
28.571
15.577
14.366
17.836
16.142
24.374
12.51
31.637
54.478
39.385
12.51
77.237
14.124
11.864
19.37
42.694
27.441
61.903
13.64
15.819
19.531
76.188
17.836
22.517
18.966
81.03
13.075
12.59
16.303
17.11
26.714
18.643
20.903
23.728
26.149
19.451
82.806
14.043
15.496
22.114
16.949
17.352
16.384
18.401
28.651
12.994
26.149
17.271
40.354
24.132
15.254
12.025
15.415
19.531
21.63
15.415
35.431
18.321
37.771
62.71
19.289
19.773
33.332
28.086
31.476
18.805
15.899
34.866
29.7
21.388
23.647
23.002
56.576
14.124
18.401
13.64
13.962
18.482
24.697
13.075
13.397
22.679
18.401
13.962
13.882
18.805
18.643
24.535
15.092
10.734
14.285
17.191
27.521
13.236
15.496
17.998
15.496
42.614
11.46
15.334
21.872
14.689
17.271
15.254
28.813
15.254
16.061
12.752
22.033
15.334
22.84
29.216
14.608
15.334
23.486
30.75
29.781
24.697
21.549
14.366
29.297
29.458
26.956
16.142
22.033
26.795
23.163
14.205
16.545
33.897
12.348
17.836
14.043
25.746
14.447
14.366
11.299
20.984
9.846
28.651
14.285
12.51
20.338
14.043
29.055
18.482
29.781
19.693
22.84
16.787
19.935
21.549
50.281
12.429
14.527
18.886
22.356
13.397
21.872
13.075
56.092
17.917
16.142
24.374
17.998
19.854
13.882
13.882
17.271
42.533
20.177
12.994
17.029
18.805
24.212
28.813
51.895
32.202
22.195
12.106
24.858
18.966
41.403
33.09
25.181
48.182
33.978
19.773
24.051
16.787
27.118
38.094
40.354
12.994
19.451
31.88
15.012
15.98
15.334
21.549
34.866
17.836
25.019
18.966
16.222
16.706
30.023
20.258
30.83
28.167
24.858
14.205
29.135
23.244
18.563
22.114
44.631
16.061
15.254
11.299
12.51
21.549
14.043
18.482
16.061
21.468
18.401
25.826
12.833
16.706
9.766
14.85
15.496
22.356
52.864
33.252
25.019
19.935
29.297
56.657
25.342
19.208
48.021
35.108
21.226
18.159
14.527
35.915
18.805
28.974
23.325
19.451
15.496
18.401
22.921
16.384
13.64
34.946
13.64
16.949
61.419
15.254
13.962
12.268
28.49
24.454
15.012
20.984
28.813
18.643
22.84
18.966
24.616
12.752
22.437
22.84
17.594
35.269
18.643
20.742
48.99
13.559
15.98
35.673
22.437
18.401
34.22
13.478
20.177
13.559
20.5
30.346
29.862
17.191
13.882
12.268
15.415
15.738
13.075
27.037
26.553
21.63
11.703
20.258
23.325
17.352
14.85
16.061
15.819
28.328
13.882
15.657
24.616
13.236
13.64
20.903
13.64
17.029
9.846
16.464
18.159
29.62
17.029
15.415
18.401
19.208
23.405
14.527
12.187
16.868
13.962
21.872
20.823
13.236
18.886
30.104
27.521
14.931
17.917
48.344
28.49
15.092
28.248
18.321
31.557
28.167
17.352
18.643
15.012
16.787
19.693
15.819
22.679
35.189
28.813
29.862
18.886
40.919
13.64
17.836
11.703
24.454
11.945
16.706
13.559
26.956
11.945
35.915
25.019
15.577
29.135
16.384
13.317
45.6
18.886
20.419
26.472
15.657
14.043
15.496
42.049
12.429
13.882
9.685
19.451
10.331
13.236
13.962
10.411
19.612
23.809
16.142
12.59
13.075
9.766
19.451
14.931
12.994
13.882
22.437
13.317
21.065
24.939
21.872
16.787
25.746
22.76
21.307
36.883
20.742
19.935
12.59
13.397
56.899
13.801
16.706
15.98
20.984
74.574
31.476
52.621
45.358
14.931
23.405
31.315
19.531
36.48
41.484
86.115
45.761
74.251
76.672
135.024
37.69
54.478
27.441
23.082
27.521
33.897
23.325
37.206
20.742
26.23
22.114
29.378
15.819
16.464
33.736
51.895
27.925
82.645
42.614
50.846
24.535
22.356
12.994
22.517
44.954
54.72
19.128
23.002
11.46
15.657
9.362
34.543
17.917
21.71
27.925
44.954
41.887
24.293
21.388
13.962
15.334
15.173
28.006
12.913
17.11
18.401
31.315
22.114
25.584
9.12
48.828
35.592
24.858
38.336
29.378
24.132
70.296
23.889
28.651
30.104
35.027
14.205
18.886
20.661
26.714
34.946
34.704
29.7
16.464
19.128
20.177
32.283
33.736
30.83
32.202
32.041
32.122
16.949
15.98
20.5
39.466
14.447
14.931
33.574
39.547
22.921
30.588
47.698
22.517
30.265
40.999
36.157
29.378
16.949
16.949
21.71
24.212
33.897
17.998
35.673
18.886
18.482
28.49
19.531
16.706
26.956
27.279
31.88
23.325
39.224
15.657
32.041
24.616
17.433
38.982
30.346
22.84
22.679
30.992
23.647
25.181
11.783
36.722
23.405
23.889
31.88
39.789
21.791
44.147
18.886
42.936
14.85
30.507
40.031
18.724
34.624
27.36
15.819
20.742
29.943
22.114
35.996
38.82
21.71
17.352
20.984
15.173
29.943

## Sheet: PanelE
ISC aspect ratio
Control	Sdc RNAi
1.9	1.547
1.056	1.185
1.235	2.143
2.312	1.538
1.092	1.662
1.283	1.054
1.443	1.211
1.219	1.389
1.259	1.051
1.415	1.184
1.489	1.605
1.492	1.814
1.107	1.105
1.125	1.447
1.604	1.398
1.147	1.572
1.076	1.894
1.135	1.37
1.098	1.323
1.603	1.115
1.381	1.623
2.013	1.019
1.526	1.959
1.189	1.699
1.375	1.916
1.592	1.154
1.391	1.124
1.378	1.112
1.169	1.118
1.186	1.621
1.259	1.727
1.461	1.108
1.257	1.11
1.288	1.062
1.374	1.181
1.107	1.06
1.246	1.747
1.17	1.205
1.076	1.16
1.247	1.195
1.665	1.047
1.158	1.245
1.141	1.93
1.336	1.445
1.184	1.327
1.378	1.053
1.374	1.214
1.313	1.031
1.17	1.354
1.195	1.079
1.176	1.352
1.225	1.324
1.073	1.21
1.287	1.293
1.094	1.713
1.178	1.378
1.289	2.276
1.342	2.424
1.25	1.941
1.416	1.992
1.085	2.513
1.665	1.424
1.316	1.236
1.255	1.423
1.407	2.537
1.247	1.524
1.152	1.601
1.198	1.567
1.229	1.946
1.159	1.822
1.603	1.556
1.3	2.143
1.194	2.748
1.207	2.413
1.258	1.431
1.122	1.579
1.031	1.298
1.1	1.255
1.203	1.212
1.317	1.359
1.127	2.192
1.235	1.165
1.264	2.079
1.157	1.85
1.18	1.706
1.241	1.11
1.166	1.878
1.16	1.108
1.146	1.684
1.278	1.435
1.22	2.684
1.122	1.938
1.279	2.082
1.072	1.614
1.272	1.809
1.23	1.617
1.181	1.878
1.081	1.854
1.11	2.125
1.188	1.762
1.165	1.314
1.28	1.286
1.175	1.473
1.191	1.196
1.037	1.126
1.2	1.664
1.205	1.611
1.457	1.338
1.371	1.245
1.16	1.928
1.119	1.967
1.137	1.264
1.154	1.154
1.252	1.19
1.11	1.956
1.23	2.293
1.156	1.879
1.185	1.386
1.086	1.439
1.283	1.374
1.247	1.179
1.183	1.193
1.18	1.638
1.252	1.456
1.289	1.682
1.133	1.43
1.069	1.85
1.45	1.304
1.089	1.42
1.119	1.344
1.334	1.782
1.207	1.324
1.164	2.021
1.086	1.607
1.111	1.266
1.152	1.366
1.087	1.279
1.097	1.075
1.216	1.163
1.157	1.197
1.266	1.883
1.119	1.811
1.295	1.087
1.101	1.921
1.356	1.283
1.256	1.645
1.159	1.27
1.129	1.576
1.276	1.212
1.41	1.084
1.074	1.656
1.116	1.256
1.31	1.472
1.28	1.591
1.302	1.213
1.084	1.457
1.069	1.196
1.048	1.372
1.1	1.32
1.517	1.145
1.056	1.277
1.16	1.394
1.182	1.47
1.597	1.598
1.128	1.101
1.105	1.036
1.145	1.091
1.219	1.153
1.085	1.164
1.233	1.296
1.123	2.064
1.044	1.406
1.208	1.323
1.322	1.665
1.333	2.228
1.148	1.97
1.034	1.68
1.48	1.397
1.086	2.933
1.03	1.564
1.179	1.507
1.185	2.772
1.299	2.275
1.212	1.334
1.242	2.266
1.66	1.802
1.231	1.793
1.191	1.699
1.205	1.89
1.268	1.869
1.191	1.131
1.309	1.696
1.397	1.193
1.176	1.856
1.58	1.058
1.189	1.565
1.206	1.636
1.217	1.361
1.356	2.041
1.477	1.797
1.282	4.241
1.118	1.507
1.284	1.125
1.379	3.262
1.177	1.448
1.194	1.565
1.131	4.161
1.276	2.026
1.239	1.302
1.344	2.639
1.508	1.611
1.155	1.421
1.224	1.556
1.173	1.169
1.256	1.531
1.389	2.611
1.381	3.076
1.384	1.717
1.411	1.481
1.115	1.637
1.377	1.898
1.2	2.256
1.115	2.476
1.134	1.109
1.084	1.765
1.276	4.013
1.046	1.526
1.138	3.439
1.096	4.04
1.222	1.703
1.096	6.363
1.282	1.174
1.352	1.869
1.166	4.083
1.41	2.731
1.413	1.346
1.109	2.612
1.3	2.311
1.077	1.493
1.402	2.537
1.197	1.487
1.129	2.344
1.158	1.883
1.307	5.712
1.035	4.07
1.472	1.846
1.1	3.234
1.251	1.467
1.275	1.467
1.142	2.248
1.218	3.84
1.078	4.27
1.431	1.373
1.447	1.498
1.37	3.117
1.204	2.872
1.126	2.777
1.122	1.825
1.423	4.564
1.158	1.401
1.55	2.029
1.429	1.5
1.205	2.099
1.171	7.407
1.054	1.991
1.036	2.024
1.05	1.615
1.138	2.044
1.257	1.308
1.496	3.759
1.29	1.5
1.455	4.375
1.297	1.296
1.702	2.15
1.244	1.173
1.188	1.792
1.287	1.712
1.024	1.804
1.476	1.576
1.333	3.209
1.301	1.954
1.327	2.249
1.179	1.562
1.294	1.377
1.38	2.128
1.185	2.87
1.089	1.756
1.13	1.772
1.056	1.9
1.209	1.798
1.145	2.476
1.12	3.729
1.11	1.97
1.057	1.491
1.184	2.482
1.403	1.608
1.18	2.072
1.093	1.656
1.194	1.592
1.18	2.003
1.153	2.226
1.2	1.899
1.072	1.28
1.235	1.688
1.199	1.81
1.052	2.331
1.089	1.127
1.19	2.273
1.113	2.196
1.251	1.275
2.125	1.433
1.233	1.652
1.42	1.112
1.278	1.607
1.093	3.22
1.172	1.112
1.301	2.041
1.117	2.701
1.251	1.409
1.07	1.062
1.595	1.245
1.017	1.173
1.137	1.23
1.132	1.695
1.126	1.83
1.314	2.352
1.106	2.681
1.278	2.146
1.145	2.142
1.086	1.979
2.904	4.64
1.702	1.687
1.834	3.179
1.603	1.624
1.33	1.694
2.242	2.914
2.148	5.404
1.379	1.424
1.59	1.747
1.373	1.114
1.439	3.847
1.459	2.976
2.234	2.407
1.109	3.172
1.239	1.849
1.347	1.494
1.484	1.184
1.612	2.944
1.097	2.196
1.177	1.395
1.474	5.082
1.17	1.683
1.251	1.285
1.08	1.201
1.577	1.359
1.248	3.173
1.71	2.62
1.282	3.509
1.713	2.038
1.087	1.767
2.185	6.935
1.234	3.123
1.13	3.032
1.551	1.491
1.18	1.441
1.303	2.373
1.034	3.907
2.243	1.124
1.287	1.352
1.061	2.254
1.264	1.811
1.18	2.307
1.079	2.448
1.11	2.427
1.171	2.244
1.175	2.197
1.68	2.216
1.209	4.442
1.329	2.463
1.214	3.436
1.386	2.847
1.442	2.353
1.441	2.127
1.404	2.215
1.052	1.586
1.084	2.884
1.427	6.787
1.137	1.349
1.332	1.248
1.984	2.112
1.386	1.573
1.749	2.505
1.235	1.776
1.1	2.146
1.22	2.783
1.654	1.338
1.35	1.465
1.259	3.358
1.474	1.163
1.534	1.377
1.038	1.602
1.711	2.116
1.613	2.742
1.122	2.411
1.193	3.718
1.365	2.067
1.585	1.591
1.287	1.965
1.444	2.063
1.408	4.147
1.154	1.541
1.085	2.398
1.25	2.473
1.461	1.795
1.107	3.565
1.6	1.608
2.06	1.459
1.171	2.073
1.245	3.441
1.124	4.736
1.167	1.887
1.106	2.259
1.323	2.761
1.828	4.23
1.395	4.289
2.046	3.062
1.183	1.456
1.245	2.678
1.341	1.884
1.267	4.821
1.089	1.852
1.36	3.016
1.315	2.062
1.475	3.159
1.256	1.735
1.12	3.97
1.861	3.312
1.665	1.551
1.504	1.584
1.298	1.481
1.288	2.603
1.386	1.133
1.389	2.441
1.218	3.657
1.235	1.312
1.27	3.008
1.349	3.143
1.159	3.493
1.571	1.353
1.408	1.547
1.205	2.599
1.274	1.954
1.267	2.599
1.578	2.667
1.096	1.739
1.082	1.442
1.279	1.556
1.373	2.188
1.129	2.095
1.476	1.495
1.537	2.421
1.196	1.04
1.627	1.974
1.29	1.658
1.189	2.973
1.208	1.31
1.112	2.632
1.38	1.472
1.182	1.953
1.035	2.582
1.266	1.632
1.176	1.998
1.255	6.826
1.049	1.866
1.101	1.282
2.308	1.497
1.027	2.019
1.183	2.691
1.239	2.97
1.131	1.273
1.661	1.889
1.103	1.802
1.195	1.2
1.304	1.501
1.221	1.697
1.358	1.375
1.229	1.517
1.264	2.651
1.218	2.128
1.539	1.362
1.398	1.961
1.163	1.881
1.281	3.935
1.489	1.628
1.313	2.992
1.132	1.424
1.114	1.882
1.183	1.547
1.426	3.293
1.094	2.29
1.158	1.115
1.089	1.244
1.468	5.704
1.11	1.207
1.036	1.131
1.338	1.26
1.355	1.687
1.838	1.334
1.209	1.926
1.092	1.67
1.189	2.066
1.161	1.774
1.049	1.237
1.135	1.429
1.257	1.102
1.131	1.193
1.067	1.391
1.173	1.595
1.049	1.52
1.497	1.441
1.294	1.498
1.345	5.987
1.247	1.836
1.331	2.011
1.465	2.266
1.16	1.098
1.198	1.463
1.132	3.226
1.064	4.117
1.094	1.632
1.07	2.282
1.411	1.194
1.601	2.027
1.186	1.762
1.263	2.092
1.052	1.513
1.323	3.383
1.379	1.418
1.15	1.096
1.218	1.361
1.227	1.756
1.262	1.587
1.163	2.31
1.124	3.052
1.146	2.006
1.3	1.813
1.33	1.357
1.321	1.874
1.099	3.277
1.134	4.596
1.218	1.116
1.249	1.832
1.432	1.479
1.608	1.948
1.316	1.52
1.318	1.783
1.314	1.517
1.029	1.514
1.206	5.849
1.135	2.549
1.331	4.023
1.308	2.555
1.132	1.916
1.17	4.044
1.395	1.173
1.161	1.298
2.104	3.351
1.048	3.196
1.732	1.16
1.673	1.222
2.02	1.189
1.364	1.351
1.382	1.233
1.228	1.544
1.043	1.458
1.522	1.924
1.317	1.645
1.205	1.533
1.329	1.915
1.096	1.041
1.503	1.129
1.155	1.631
1.436	1.489
1.845	2.245
1.14	2.263
1.078	2.276
2.302	1.679
1.598	1.523
1.102	1.698
1.116	2.191
1.916	1.548
1.479	2.694
1.253	1.119
1.064	2.259
1.349	1.773
1.112	1.376
1.202	1.349
1.995	1.155
1.143	1.07
1.017	2.169
1.099	1.154
1.666	6.841
1.484	1.317
1.202	5.043
1.48	2.692
1.372	1.272
1.097	2.504
1.375	2.626
1.718	3.241
1.178	2.435
1.198
1.657
1.021
1.222
1.241
1.74
1.466
1.37
1.129
1.361
1.536
1.785
1.575
1.237
1.435
1.247
1.108
1.525
1.175
1.17
1.262
1.142
1.315
1.091
1.159
1.131
1.509
1.063
1.707
1.184
1.365
1.063
1.552
1.561
1.691
1.477
1.53
1.251
1.259
1.273
1.38
1.476
1.23
1.346
1.932
1.259
1.317
1.46
1.349
1.24
1.108
1.175
1.078
1.316
1.244
1.035
1.328
1.873
1.184
1.025
1.386
1.426
1.438
1.117
1.558
1.613
1.492
1.161
1.388
1.19
1.3
1.134
1.025
1.1
1.067
1.409
1.059
1.135
1.691
1.251
1.42
1.808
1.441
1.79
1.638
1.917
1.117
1.047
1.605
2.183
1.073
1.205
1.62
1.226
2.766
1.818
1.085
1.218
2.063
1.913
1.503
1.428
1.425
1.592
1.193
1.582
1.058
1.691
1.694
2.124
1.857
2.441
1.442
2.602
1.861
1.126
1.689
1.556
1.386
1.643
1.107
1.56
1.365
1.069
1.468
1.195
1.121
1.111
1.358
1.99
1.538
1.351
1.904
1.113
1.131
1.375
1.322
1.694
1.189
1.289
2.043
1.623
1.651
1.326
1.17
1.653
1.83
1.84
1.526
1.047
2.333
1.813
1.886
4.433
1.166
2.263
1.673
1.31
3.275
3.331
1.315
2.588
1.376
2.787
1.523
2.37
1.749
2.017
1.101
1.49
1.906
1.376
1.205
1.553
1.141
1.994
1.762
2.443
2.094
1.54
2.421
1.44
1.322
2.301
1.574
1.241
1.55
2.556
2.347
2.041
3.82
2.088
1.979
2.907
2.659
2.053
2.073
1.273
1.484
1.297
1.447
1.38
1.912
1.402
2.309
1.341
2.017
1.506
2.236
2.336
3.7
1.591
1.559
1.81
1.838
1.363
1.292
1.482
1.504
1.609
1.799
2.127
1.472
1.888
2.264
1.934
1.665
3.269
2.028
1.833
1.259
1.181
1.467
1.575
2.528
1.171
1.956
1.537
2.577
2.838
2.868
1.537
2.155
2.634
2.93
1.281
2.541
2.004
1.499
2.72
1.858
7.167
1.678
1.662
2.843
1.432
2.113
2.172
2.08
1.431
4.675
1.221
1.835
1.425
2.051
1.079
1.825
1.608
3.145
2.011
1.541
2.511
2.69
1.55
2.497
1.337
1.747
1.444
1.876
1.236
1.193
1.867
1.252
1.335
1.826
2.102
1.943
1.418
2.833
3.027
2.353
2.19
1.808
2.056
2.526
2.919
1.086
2.083
1.243
1.759
3.136
1.221
2.36
2.069
2.234
1.26
1.516
2.121
1.627
1.758
1.062
3.294
1.387
1.225
1.695
1.364
1.039
1.329
2.129
1.351
1.654
1.653
1.694
1.285
2.465
1.255
1.925
1.488
1.603
1.55
1.72
1.369
1.203
2.185
2.682
1.264
1.455
1.432
1.209
2.07
1.985
1.684
1.236
1.474
1.746
2.264
1.338
2.348
4.431
1.114
1.239
1.807
1.49
2.017
1.869
1.942
2.999
1.306
2.124
3.79
2.138
1.371
3.237
2.956
3.709
1.608
3.041
2.036
1.918
1.102
1.935
3.025
2.253
1.886
1.983
1.658
1.529
1.989
2.185
2.777
1.744
1.839
4.369
1.868
2.67
2.055
1.551
1.371
1.244
2.067
2.123
1.96
1.368
1.953
2.624
1.986
2.579
1.998
1.532
1.185
1.318
2.146
1.225
1.75
1.46
1.794
1.222
1.778
1.678
1.38
1.388
1.291
1.998
2.251
1.097
2.53
3.478
1.942
1.458
3.307
1.128
1.173
2.506
2.262
2.347
1.955
2.526
1.661
3.383
1.79
1.806
1.481
1.541
1.204
2.163
2.531
1.348
1.23
1.556
1.225
1.238
1.13
1.251
1.21
1.097
1.619
1.807
1.992
1.844
1.963
1.304
1.837
1.813
1.283
2.019
2.219
1.113
1.258
1.326
1.557
1.256
2.114
1.228
2.489
1.164
1.589
1.947
1.314
1.198
2.391
2.865
1.864
1.21
1.336
1.317
1.762
1.364
1.397
1.626
1.164
1.613
1.903
2.286
1.448
1.328
1.358
1.609
1.545
1.671
1.464
1.416
1.365
2.017
1.519
2.319
1.788
2.116
1.436
3.659
1.409
1.219
2.011
1.308
1.367
2.312
1.96
1.715
1.51
1.21
1.2
1.31
1.91
1.379
1.213
1.379
1.326
1.744
1.186
1.222
1.767
2.892
1.662
2.233
1.077
1.477
1.96
2.491
2.728
1.497
1.585
1.677
1.46
1.43
1.448
1.354
2.624
2.193
1.951
2.334
1.334
1.698
1.966
1.339
2.155
1.251
1.182
1.702
1.893
2.059
2.71
2.134
1.5
3.038
1.225
2.363
1.45
1.491
1.864
1.768
2.476
2.243
1.433
1.711
1.424
1.845
2.395
1.683
1.088
1.703
2.049
1.283
1.53
1.598
2.348
3.953
1.289
1.282
1.97
1.563
1.315
2.498
1.924
2.259
1.097
2.553
2.066
2.036
1.303
2.197
1.866
1.665
1.19
2.128
2.284
2.568
2.439
1.362
1.43
1.553
1.559
2.79
1.354
1.506
3.358
1.697
1.552
1.174
1.569
1.685
1.441
1.926
2.507
1.606
1.533
2.97
1.825
1.992
2.331
1.57
1.253
1.924
1.514
1.426
1.205
1.36
1.379
2.371
1.062
1.288
1.467
1.322
1.595
1.182
2.311
2.42
1.171
1.017
1.258
1.534
2.044
1.3
2.039
1.412
1.759
1.474
1.188
1.305
1.365
1.162
1.172
1.138
1.394
1.314
1.296
1.581
1.131
1.503
1.651
1.438
1.983
1.922
1.193
1.917
1.33
1.142
2.007
1.081
1.646
1.613
1.626
1.371
1.446
1.687
1.838
1.305
2.136
2.038
1.562
1.541
1.006
1.778
1.769
1.536
1.339
1.934
1.527
1.267
1.819
1.259
2.572
1.948
1.957
1.871
1.741
1.094
1.689
2.245
1.344
1.39
1.451
1.176
1.36
1.573
2.671
1.245
1.382
2.225
2.198
1.449
1.349
1.682
1.944
1.674
2.522
1.585
2.46
1.331
2.312
1.613
1.758
3.069
1.855
1.808
1.414
2.594
2.376
2.289
2.003
1.369
1.712
1.757
1.606
1.251
1.215
1.269
2.113
1.5
1.927
1.757
1.136
1.52
1.314
1.526
1.12
1.354
1.456
2.62
1.081
2.06
1.24
1.18
1.888
1.325
1.579
1.235
1.721
2.423
3.621
1.321
1.71
1.574
2.077
1.06
1.536
1.25
1.806
1.478
1.13
1.102
1.791
1.121
1.661
1.242
1.267
1.261
1.233
1.861
1.39
1.261
1.348
1.365
1.437
2.652
1.244
1.492
3.181
2.901
1.071
1.561
1.419
1.504
1.301
2.442
1.762
2.531
2.794
3.07
2.529
1.332
1.705
3.571
1.314
1.515
1.806
1.542
1.918
1.267
1.683
1.181
3.885
2.304
1.141
1.316
1.296
1.972
1.968
2.696
1.221
2.212
1.27
1.063
2.071
1.735
1.481
2.732
1.559
1.595
1.417
1.646
1.119
1.475
2.062
1.453
3.929
2.73
1.606
2.85
2.712
2.758
2.016
1.691
1.267
2.186
3.288
2.41
2.334
1.285
1.901
2.635
1.429
1.087
1.571
2.322
1.949
1.392
1.115
2.628
1.462
2.292
2.185
2.238
1.393
1.557
2.181
1.127
1.544
3.208
2.516
1.973
7.578
3.794
2.583
1.133
3.796
2.265
2.558
3.353
2.213
2.201
2.527
1.845
1.517
2.377
1.26
3.351
2.889
2.028
2.047
1.343
2.899
1.612
1.191
1.484
1.607
1.923
2.779
1.635
1.355
1.392
2.094
1.91
1.1
1.692
1.244
1.519
1.774
1.29
1.125
1.615
1.38
1.3
1.165
1.183
1.652
1.16
1.076
1.181
1.05
1.392
1.111
1.217
1.993
1.176
1.249
1.316
1.3
1.127
1.181
1.039
1.381
1.464
1.278
1.298
1.273
1.438
1.38
1.252
1.164
1.19
1.404
1.909
1.364
1.324
1.753
1.784
2.916
1.489
1.322
2.315
2.832
1.423
1.252
1.521
1.972
1.141
1.511
1.407
1.337
1.238
1.395
1.241
1.325
1.424
2.144
1.254
1.075
1.929
1.022
1.163
1.306
1.161
1.356
1.203
1.63
3.789
1.252
3.188
2.182
1.161
2.215
1.356
1.396
1.552
1.244
1.549
1.815
1.38
1.121
1.184
1.856
1.331
1.283
1.155
1.298
1.455
1.144
1.257
1.27
1.367
1.469
1.029
1.506
1.263
1.037
1.269
1.149
1.085
1.938
2.345
1.454
2.096
1.864
1.408
1.409
1.766
1.355
2.236
1.369
3.895
2.038
1.906
1.833
1.173
1.794
1.385
1.955
1.138
1.511
1.784
1.706
2.67
1.232
2.004
2.346
1.759
2.079
3.134
1.979
1.999
1.421
1.722
2.662
1.201
1.677
1.949
1.645
1.171
5.246
2.676
1.591
2.502
2.509
1.805
1.506
1.815
1.126
1.29
1.431
1.142
4.273
2.219
1.368
4.043
1.339
2.052
2.236
2.113
1.257
1.187
2.123
1.296
1.953
1.426
2.386
1.514
2.016
1.506
1.04
1.846
2.553
1.681
1.639
1.159
1.8
2.106
2.809
2.461
1.458
2.69
1.795
2.401
1.363
1.298
2.486
3.582
2.191
1.906
1.614
1.224
2.68
1.695
1.205
1.807
2.484
1.409
2.1
2.585
1.328
2.414
2.255
2.625
1.254
2.542
2.346
1.139
1.589
2.589
2.187
1.968
1.167
1.126
1.426
1.997
1.571
1.185
1.164
2.296
1.389
1.999
2.75
2.409
2.517
1.198
2.393
1.083
1.272
1.535
1.421
1.078
1.112
1.324
1.234
1.161
1.438
1.219
1.501
1.633
1.973
1.382
1.548
1.061
2.361
1.155
1.573
1.255
1.169
2.512
1.082
1.064
1.236
2.23
1.703
1.629
1.316
2.034
1.754
1.055
2.43
1.357
1.464
2.272
2.532
1.713
1.271
1.076
1.314
1.655
1.146
2.06
1.258
2.455
2.598
1.58
1.998
2.228
1.687
1.103
1.163
2.021
2.141

## Sheet: PanelF
ISC form factor
Control	Sdc RNAi
0.805	0.878
0.91	0.933
0.928	0.749
0.724	0.847
0.954	0.835
0.931	0.937
0.901	0.93
0.937	0.88
0.918	0.923
0.893	0.928
0.822	0.826
0.828	0.516
0.9	0.908
0.907	0.874
0.811	0.89
0.949	0.83
0.909	0.784
0.946	0.859
0.94	0.879
0.818	0.919
0.797	0.797
0.795	0.953
0.811	0.811
0.906	0.837
0.899	0.767
0.873	0.958
0.897	0.912
0.883	0.949
0.842	0.93
0.915	0.871
0.893	0.81
0.909	0.94
0.911	0.948
0.887	0.947
0.809	0.909
0.94	0.915
0.883	0.746
0.904	0.886
0.931	0.936
0.92	0.961
0.872	0.929
0.929	0.932
0.931	0.42
0.873	0.886
0.771	0.877
0.908	0.882
0.886	0.952
0.899	0.937
0.935	0.78
0.944	0.93
0.946	0.905
0.938	0.892
0.923	0.877
0.906	0.923
0.911	0.824
0.921	0.905
0.914	0.705
0.886	0.474
0.868	0.743
0.847	0.763
0.917	0.577
0.851	0.893
0.935	0.881
0.946	0.86
0.872	0.576
0.787	0.787
0.981	0.858
0.969	0.87
0.955	0.753
0.982	0.835
0.846	0.734
0.907	0.665
0.989	0.647
0.942	0.703
0.937	0.794
0.95	0.862
0.942	0.885
0.914	0.924
0.933	0.914
0.901	0.917
0.904	0.771
0.932	0.939
0.898	0.74
0.969	0.794
0.956	0.83
0.891	0.948
0.954	0.794
0.956	0.92
0.943	0.847
0.916	0.895
0.929	0.644
0.912	0.807
0.891	0.753
0.936	0.783
0.913	0.819
0.953	0.743
0.797	0.815
0.96	0.748
0.847	0.655
0.906	0.835
0.968	0.929
0.964	0.924
0.95	0.875
0.952	0.933
0.956	0.909
0.873	0.84
0.868	0.855
0.905	0.909
0.883	0.877
0.921	0.833
0.961	0.761
0.943	0.913
0.881	0.932
0.921	0.96
0.965	0.747
0.907	0.721
0.914	0.698
0.915	0.916
0.939	0.898
0.91	0.887
0.928	0.941
0.822	0.955
0.936	0.784
0.916	0.883
0.919	0.823
0.935	0.802
0.914	0.757
0.898	0.889
0.943	0.853
0.908	0.821
0.919	0.763
0.936	0.879
0.916	0.766
0.936	0.853
0.957	0.846
0.926	0.894
0.961	0.884
0.839	0.928
0.895	0.725
0.911	0.921
0.898	0.744
0.907	0.788
0.913	0.951
0.932	0.765
0.908	0.865
0.944	0.753
0.958	0.911
0.947	0.819
0.919	0.858
0.846	0.91
0.935	0.821
0.908	0.909
0.887	0.82
0.934	0.719
0.902	0.924
0.947	0.727
0.96	0.926
0.924	0.849
0.974	0.911
0.744	0.908
0.898	0.883
0.916	0.877
0.917	0.805
0.819	0.751
0.91	0.937
0.95	0.941
0.937	0.917
0.952	0.898
0.95	0.912
0.819	0.842
0.893	0.739
0.896	0.826
0.913	0.901
0.908	0.844
0.914	0.742
0.937	0.695
0.935	0.847
0.846	0.812
0.906	0.554
0.908	0.797
0.95	0.868
0.928	0.633
0.813	0.705
0.882	0.902
0.928	0.71
0.879	0.803
0.79	0.792
0.907	0.766
0.91	0.78
0.926	0.702
0.912	0.91
0.863	0.795
0.885	0.915
0.952	0.627
0.852	0.947
0.89	0.856
0.938	0.836
0.937	0.897
0.917	0.699
0.801	0.831
0.831	0.381
0.925	0.862
0.925	0.839
0.888	0.568
0.954	0.898
0.935	0.877
0.896	0.438
0.867	0.696
0.921	0.935
0.892	0.594
0.856	0.823
0.771	0.913
0.892	0.676
0.931	0.893
0.897	0.83
0.822	0.609
0.877	0.455
0.881	0.728
0.779	0.762
0.965	0.716
0.889	0.766
0.91	0.697
0.956	0.559
0.938	0.861
0.907	0.805
0.846	0.217
0.923	0.86
0.899	0.484
0.923	0.424
0.91	0.673
0.917	0.287
0.839	0.825
0.892	0.739
0.918	0.469
0.863	0.327
0.864	0.63
0.952	0.582
0.89	0.595
0.953	0.797
0.902	0.651
0.884	0.767
0.916	0.6
0.931	0.789
0.893	0.342
0.864	0.404
0.815	0.778
0.959	0.471
0.92	0.753
0.91	0.595
0.922	0.618
0.917	0.502
0.933	0.417
0.91	0.639
0.907	0.646
0.878	0.473
0.956	0.566
0.881	0.622
0.957	0.669
0.887	0.39
0.927	0.816
0.774	0.746
0.91	0.821
0.886	0.375
0.914	0.279
0.927	0.725
0.954	0.705
0.94	0.806
0.915	0.74
0.883	0.888
0.884	0.394
0.917	0.913
0.873	0.344
0.898	0.781
0.824	0.688
0.909	0.906
0.929	0.781
0.892	0.809
0.947	0.783
0.886	0.81
0.848	0.526
0.883	0.702
0.917	0.702
0.867	0.854
0.906	0.846
0.858	0.686
0.933	0.526
0.895	0.686
0.937	0.818
0.946	0.792
0.917	0.791
0.907	0.576
0.899	0.424
0.935	0.759
0.917	0.848
0.887	0.54
0.899	0.759
0.922	0.693
0.934	0.724
0.867	0.721
0.909	0.742
0.936	0.713
0.898	0.782
0.972	0.911
0.952	0.677
0.931	0.745
0.914	0.636
0.86	0.925
0.829	0.692
0.931	0.668
0.904	0.867
0.737	0.815
0.901	0.733
0.936	0.94
0.904	0.876
0.884	0.545
0.932	0.932
0.86	0.705
0.945	0.616
0.93	0.87
0.867	0.946
0.405	0.916
0.91	0.923
0.909	0.867
0.938	0.774
0.935	0.787
0.826	0.702
0.944	0.64
0.75	0.712
0.901	0.705
0.932	0.559
0.638	0.29
0.849	0.722
0.811	0.442
0.848	0.749
0.882	0.699
0.734	0.546
0.792	0.351
0.849	0.815
0.877	0.73
0.953	0.934
0.925	0.389
0.919	0.516
0.764	0.672
0.949	0.515
0.886	0.631
0.902	0.875
0.886	0.364
0.882	0.476
0.898	0.619
0.837	0.887
0.815	0.343
0.923	0.783
0.924	0.872
0.952	0.923
0.876	0.856
0.945	0.543
0.818	0.65
0.952	0.53
0.851	0.401
0.978	0.736
0.758	0.244
0.933	0.32
0.808	0.49
0.598	0.808
0.9	0.719
0.932	0.562
0.935	0.391
0.739	0.922
0.944	0.788
0.887	0.562
0.916	0.757
0.959	0.594
0.992	0.566
0.967	0.693
0.85	0.729
0.9	0.675
0.841	0.722
0.409	0.349
0.912	0.651
0.883	0.495
0.889	0.547
0.853	0.603
0.911	0.724
0.871	0.533
0.955	0.817
0.931	0.504
0.909	0.298
0.944	0.81
0.961	0.896
0.787	0.657
0.867	0.734
0.65	0.581
0.888	0.532
0.926	0.647
0.938	0.563
0.845	0.773
0.882	0.748
0.862	0.403
0.888	0.778
0.645	0.595
0.909	0.808
0.834	0.747
0.731	0.609
0.925	0.615
0.888	0.452
0.921	0.642
0.751	0.771
0.935	0.722
0.893	0.396
0.833	0.413
0.936	0.823
0.881	0.601
0.969	0.597
0.688	0.796
0.953	0.494
0.823	0.768
0.77	0.835
0.867	0.775
0.895	0.397
0.946	0.289
0.928	0.738
0.947	0.681
0.889	0.619
0.775	0.442
0.879	0.406
0.629	0.585
0.882	0.842
0.928	0.615
0.82	0.786
0.845	0.404
0.948	0.806
0.914	0.584
0.987	0.688
0.847	0.258
0.893	0.801
0.935	0.442
0.808	0.538
0.887	0.384
0.873	0.43
0.915	0.618
0.897	0.682
0.933	0.912
0.94	0.668
0.937	0.415
0.903	0.875
0.915	0.55
0.887	0.495
0.93	0.456
0.842	0.802
0.915	0.829
0.903	0.455
0.904	0.451
0.917	0.63
0.864	0.566
0.925	0.815
0.948	0.85
0.944	0.783
0.918	0.672
0.937	0.649
0.796	0.807
0.878	0.562
0.819	0.935
0.878	0.784
0.88	0.872
0.908	0.564
0.856	0.833
0.892	0.589
0.893	0.765
0.941	0.768
0.969	0.522
0.935	0.861
0.873	0.64
0.932	0.286
0.972	0.811
0.956	0.933
0.708	0.76
0.828	0.739
0.964	0.544
0.934	0.57
0.892	0.948
0.838	0.669
0.941	0.795
0.929	0.808
0.885	0.86
0.928	0.841
0.866	0.872
0.897	0.792
0.917	0.554
0.851	0.715
0.871	0.896
0.848	0.698
0.931	0.74
0.886	0.325
0.816	0.755
0.904	0.53
0.984	0.803
0.878	0.775
0.913	0.872
0.897	0.453
0.929	0.649
0.898	0.856
0.86	0.808
0.727	0.329
0.941	0.835
0.933	0.897
0.918	0.943
0.762	0.856
0.804	0.838
0.789	0.726
0.881	0.792
0.89	0.642
0.948	0.785
0.952	0.783
0.944	0.884
0.942	0.863
0.922	0.895
0.958	0.889
0.943	0.767
0.936	0.844
0.861	0.876
0.921	0.881
0.917	0.245
0.931	0.793
0.944	0.61
0.697	0.661
0.898	0.931
0.929	0.866
0.902	0.489
0.895	0.5
0.893	0.774
0.78	0.39
0.839	0.934
0.794	0.609
0.887	0.737
0.866	0.659
0.941	0.843
0.901	0.42
0.899	0.83
0.916	0.897
0.863	0.929
0.911	0.761
0.903	0.8
0.853	0.614
0.931	0.556
0.925	0.777
0.877	0.486
0.872	0.898
0.859	0.773
0.931	0.52
0.957	0.251
0.855	0.893
0.877	0.613
0.888	0.782
0.844	0.775
0.877	0.8
0.894	0.871
0.927	0.642
0.906	0.85
0.935	0.207
0.903	0.432
0.852	0.464
0.806	0.605
0.949	0.693
0.89	0.392
0.853	0.798
0.916	0.787
0.762	0.556
0.856	0.564
0.739	0.735
0.827	0.764
0.8	0.895
0.919	0.856
0.871	0.94
0.959	0.804
0.973	0.91
0.899	0.76
0.917	0.832
0.939	0.874
0.882	0.678
0.918	0.839
0.86	0.928
0.888	0.85
0.852	0.806
0.778	0.528
0.94	0.639
0.883	0.694
0.702	0.75
0.876	0.864
0.982	0.789
0.947	0.269
0.806	0.812
0.904	0.563
0.948	0.776
0.935	0.712
0.907	0.635
0.965	0.891
0.99	0.77
0.764	0.768
0.943	0.823
0.909	0.618
0.939	0.936
0.829	0.259
0.889	0.747
0.935	0.287
0.884	0.632
0.978	0.648
0.959	0.689
0.911	0.441
0.849	0.421
0.952	0.639
0.944
0.835
0.951
0.915
0.903
0.842
0.914
0.955
0.994
0.931
0.905
0.831
0.848
0.917
0.827
0.933
0.981
0.818
0.915
0.978
0.872
0.925
0.9
0.918
0.892
0.944
0.876
0.848
0.811
0.92
0.924
0.932
0.903
0.862
0.827
0.907
0.874
0.919
0.897
0.96
0.893
0.863
0.919
0.876
0.761
0.912
0.949
0.902
0.941
0.941
0.929
0.949
0.951
0.939
0.921
0.924
0.925
0.784
0.907
0.949
0.848
0.874
0.888
0.915
0.854
0.864
0.888
0.914
0.836
0.881
0.928
0.963
0.969
0.969
0.928
0.889
0.953
0.929
0.83
0.902
0.906
0.785
0.877
0.764
0.83
0.735
0.934
0.937
0.792
0.614
0.953
0.763
0.843
0.851
0.598
0.775
0.918
0.871
0.783
0.692
0.904
0.863
0.733
0.608
0.936
0.838
0.962
0.715
0.779
0.724
0.755
0.623
0.926
0.627
0.736
0.948
0.766
0.851
0.895
0.798
0.922
0.724
0.858
0.878
0.79
0.871
0.81
0.918
0.851
0.769
0.81
0.877
0.776
0.904
0.846
0.859
0.918
0.813
0.918
0.907
0.706
0.791
0.819
0.96
0.952
0.803
0.797
0.749
0.87
0.757
0.676
0.798
0.786
0.438
0.834
0.681
0.742
0.756
0.515
0.481
0.783
0.524
0.595
0.538
0.802
0.641
0.806
0.669
0.828
0.745
0.678
0.868
0.874
0.793
0.747
0.747
0.818
0.654
0.697
0.785
0.678
0.88
0.782
0.724
0.805
0.846
0.849
0.61
0.673
0.701
0.468
0.701
0.686
0.599
0.646
0.731
0.685
0.887
0.729
0.855
0.861
0.825
0.808
0.793
0.679
0.857
0.708
0.827
0.662
0.668
0.441
0.821
0.848
0.812
0.717
0.817
0.862
0.824
0.844
0.826
0.785
0.61
0.797
0.699
0.655
0.718
0.712
0.591
0.632
0.769
0.958
0.902
0.862
0.82
0.654
0.869
0.715
0.671
0.662
0.635
0.562
0.875
0.704
0.603
0.564
0.863
0.685
0.581
0.842
0.53
0.786
0.234
0.878
0.793
0.579
0.868
0.707
0.676
0.725
0.629
0.353
0.835
0.798
0.894
0.556
0.915
0.787
0.772
0.354
0.64
0.597
0.602
0.621
0.755
0.575
0.833
0.822
0.71
0.696
0.907
0.902
0.724
0.897
0.821
0.694
0.711
0.684
0.72
0.479
0.513
0.654
0.689
0.714
0.71
0.587
0.512
0.869
0.713
0.862
0.715
0.475
0.833
0.544
0.659
0.726
0.872
0.803
0.653
0.717
0.646
0.894
0.59
0.777
0.751
0.737
0.832
0.813
0.895
0.701
0.809
0.809
0.801
0.622
0.881
0.633
0.833
0.661
0.714
0.86
0.844
0.775
0.709
0.866
0.677
0.6
0.719
0.719
0.732
0.903
0.748
0.746
0.815
0.856
0.812
0.686
0.59
0.817
0.607
0.431
0.936
0.899
0.738
0.791
0.695
0.75
0.707
0.557
0.88
0.653
0.439
0.708
0.805
0.58
0.566
0.513
0.83
0.584
0.763
0.691
0.886
0.708
0.542
0.637
0.728
0.764
0.788
0.775
0.699
0.634
0.637
0.829
0.699
0.386
0.753
0.661
0.758
0.859
0.902
0.958
0.632
0.763
0.685
0.878
0.772
0.595
0.637
0.499
0.742
0.711
0.898
0.814
0.636
0.857
0.803
0.89
0.804
0.913
0.805
0.804
0.887
0.884
0.913
0.727
0.707
0.916
0.571
0.437
0.705
0.821
0.5
0.894
0.946
0.678
0.651
0.604
0.731
0.616
0.781
0.547
0.794
0.802
0.87
0.875
0.903
0.732
0.532
0.914
0.922
0.871
0.942
0.659
0.915
0.866
0.928
0.929
0.861
0.827
0.621
0.787
0.647
0.753
0.763
0.795
0.869
0.77
0.674
0.903
0.906
0.915
0.814
0.864
0.679
0.856
0.578
0.961
0.872
0.652
0.834
0.878
0.576
0.585
0.809
0.862
0.884
0.898
0.764
0.767
0.908
0.812
0.88
0.856
0.78
0.618
0.883
0.873
0.864
0.877
0.832
0.734
0.819
0.866
0.824
0.766
0.69
0.656
0.684
0.686
0.863
0.495
0.861
0.769
0.794
0.918
0.93
0.671
0.732
0.815
0.887
0.895
0.907
0.852
0.756
0.781
0.954
0.878
0.758
0.804
0.915
0.726
0.736
0.632
0.811
0.723
0.898
0.898
0.759
0.682
0.645
0.886
0.787
0.844
0.857
0.812
0.884
0.91
0.495
0.702
0.781
0.654
0.914
0.758
0.78
0.933
0.758
0.378
0.927
0.755
0.8
0.738
0.618
0.681
0.822
0.555
0.851
0.759
0.848
0.862
0.752
0.83
0.634
0.715
0.763
0.63
0.877
0.73
0.69
0.772
0.952
0.536
0.591
0.895
0.826
0.818
0.663
0.339
0.678
0.889
0.741
0.802
0.928
0.695
0.725
0.652
0.839
0.552
0.755
0.705
0.878
0.722
0.774
0.845
0.883
0.698
0.64
0.663
0.687
0.866
0.804
0.846
0.793
0.532
0.864
0.781
0.467
0.821
0.769
0.918
0.856
0.815
0.796
0.772
0.566
0.801
0.853
0.348
0.713
0.762
0.64
0.862
0.9
0.691
0.878
0.918
0.925
0.716
0.897
0.67
0.889
0.87
0.84
0.825
0.869
0.897
0.697
0.46
0.913
0.87
0.917
0.885
0.712
0.887
0.7
0.871
0.771
0.87
0.74
0.885
0.787
0.932
0.896
0.897
0.822
0.897
0.835
0.856
0.93
0.849
0.787
0.858
0.75
0.776
0.915
0.766
0.845
0.907
0.744
0.885
0.83
0.795
0.826
0.85
0.875
0.777
0.726
0.838
0.681
0.717
0.807
0.694
0.927
0.727
0.728
0.838
0.767
0.67
0.86
0.875
0.781
0.882
0.658
0.729
0.759
0.722
0.816
0.902
0.771
0.621
0.852
0.895
0.88
0.897
0.762
0.761
0.569
0.892
0.837
0.546
0.696
0.885
0.789
0.728
0.74
0.666
0.583
0.831
0.536
0.937
0.728
0.783
0.724
0.491
0.582
0.703
0.79
0.493
0.612
0.728
0.714
0.937
0.662
0.741
0.78
0.962
0.855
0.801
0.699
0.904
0.758
0.772
0.917
0.818
0.873
0.828
0.942
0.927
0.781
0.627
0.903
0.704
0.954
0.933
0.728
0.865
0.822
0.928
0.811
0.674
0.432
0.861
0.794
0.833
0.703
0.838
0.886
0.883
0.83
0.798
0.912
0.95
0.626
0.899
0.692
0.875
0.859
0.86
0.863
0.809
0.874
0.868
0.858
0.835
0.873
0.603
0.889
0.795
0.44
0.535
0.733
0.849
0.872
0.819
0.764
0.638
0.765
0.538
0.593
0.578
0.626
0.835
0.706
0.516
0.749
0.847
0.717
0.8
0.538
0.89
0.681
0.724
0.436
0.627
0.808
0.845
0.876
0.696
0.702
0.547
0.774
0.709
0.847
0.949
0.683
0.771
0.844
0.572
0.722
0.799
0.782
0.696
0.943
0.836
0.59
0.847
0.531
0.585
0.776
0.573
0.623
0.605
0.717
0.862
0.794
0.717
0.468
0.637
0.597
0.809
0.644
0.551
0.861
0.909
0.717
0.598
0.62
0.832
0.916
0.595
0.793
0.599
0.73
0.656
0.863
0.836
0.68
0.847
0.787
0.458
0.651
0.65
0.226
0.504
0.627
0.924
0.383
0.69
0.569
0.564
0.553
0.603
0.632
0.709
0.845
0.619
0.824
0.46
0.482
0.508
0.605
0.917
0.542
0.765
0.89
0.779
0.806
0.638
0.547
0.827
0.747
0.772
0.664
0.686
0.819
0.775
0.884
0.848
0.701
0.736
0.904
0.78
0.874
0.852
0.809
0.928
0.72
0.905
0.857
0.915
0.777
0.833
0.884
0.942
0.556
0.938
0.889
0.881
0.889
0.908
0.761
0.844
0.893
0.838
0.911
0.895
0.908
0.863
0.844
0.777
0.932
0.919
0.84
0.706
0.829
0.906
0.719
0.71
0.528
0.87
0.891
0.492
0.585
0.896
0.875
0.738
0.693
0.897
0.846
0.887
0.875
0.927
0.906
0.952
0.848
0.87
0.747
0.901
0.956
0.751
0.943
0.922
0.851
0.898
0.924
0.931
0.884
0.519
0.985
0.507
0.616
0.928
0.656
0.901
0.868
0.721
0.905
0.878
0.567
0.9
0.938
0.911
0.625
0.881
0.905
0.952
0.928
0.921
0.958
0.901
0.943
0.91
0.868
0.911
0.87
0.927
0.948
0.928
0.928
0.912
0.791
0.633
0.868
0.655
0.592
0.818
0.887
0.785
0.815
0.662
0.723
0.402
0.788
0.727
0.814
0.676
0.786
0.875
0.701
0.882
0.827
0.67
0.765
0.446
0.95
0.733
0.612
0.772
0.678
0.442
0.718
0.728
0.833
0.705
0.608
0.926
0.532
0.665
0.664
0.525
0.368
0.622
0.718
0.643
0.489
0.728
0.733
0.63
0.805
0.807
0.838
0.862
0.344
0.672
0.847
0.436
0.864
0.747
0.647
0.668
0.646
0.902
0.582
0.877
0.679
0.92
0.467
0.708
0.423
0.88
0.758
0.602
0.373
0.763
0.824
0.902
0.739
0.642
0.509
0.671
0.878
0.601
0.8
0.581
0.94
0.812
0.645
0.439
0.625
0.649
0.861
0.856
0.663
0.791
0.79
0.756
0.651
0.848
0.617
0.668
0.683
0.702
0.706
0.605
0.905
0.503
0.623
0.796
0.753
0.674
0.588
0.751
0.935
0.94
0.913
0.691
0.858
0.898
0.818
0.616
0.842
0.711
0.514
0.621
0.572
0.772
0.667
0.824
0.877
0.851
0.881
0.899
0.896
0.828
0.903
0.901
0.882
0.88
0.888
0.824
0.725
0.842
0.783
0.888
0.679
0.924
0.726
0.904
0.941
0.622
0.809
0.91
0.887
0.677
0.762
0.796
0.946
0.616
0.658
0.843
0.668
0.695
0.725
0.558
0.513
0.807
0.902
0.918
0.869
0.746
0.866
0.732
0.881
0.649
0.659
0.642
0.713
0.598
0.833
0.917
0.733
0.718
0.685
