# Supplementary material for: The transmembrane protein Syndecan is required for stem cell survival and maintenance of their nuclear properties
Source: PLoS Genet. 2025 Feb 6;21(2):e1011586. doi: 10.1371/journal.pgen.1011586 (PMC11819509; doi:10.1371/journal.pgen.1011586)
Supplement: S3 Data — File contains multiple tabs, representing data plotted in each panel. (XLSX) [file pgen.1011586.s013.xlsx]

## Sheet: PanelC
ISC nuclear lamina invaginations (Lamin B pixels in the nuclear interior, per nucleus)
Control	Sdc RNAi	Koi RNAi	Klar RNAi	Msp300 RNAi
483	1599	362	710	130
1001	187	330	276	31
1118	2632	235	419	11
513	332	785	51	58
1879	591	123	1224	856
854	626	28	1040	1718
945	532	350	546	898
216	3420	203	405	215
535	4151	638	677	1122
102	2714	996	242	1961
319	15	504	1187	254
52	3512	37	382	268
139	4552	433	334	1523
185	1971	68	563	220
498	3685	781	243	749
937	798	2192	825	471
248	385	373	204	1067
276	1691	272	251	1173
195	574	634	429	249
1063	5993	261	1288	387
326	4362	167	227	399
1984	5859	469	2531	1183
3473	6552	54	568	1079
740	7597	1364	454	323
775	2906	653	205	1427
496	8139	321	71	88
321	9044	502	34	2216
627	9949	439	130	2594
881	4912	1	194	863
977	5703	836	297	36
831	5313	482	259	218
666	2347	1494	523	65
1416	4639	342	19	1371
4086	5499	221	971	1389
633	3402	625	491	1197
1599	8857	683	287	51
245	751	854	763	648
471	5400	268	60	514
470	3486	282	246	1275
552	1365	186	1751	1594
1154	3306	110	1625	1286
3815	4816	536	1385	626
860	2592	857	1241	2023
922	8	1104	638	2002
869	1409	800	701	1791
461	79	1022	58	3671
277	637	98	3507	1965
522	3368	16	2820	1566
566	1736	128	1159	2032
438	3896	105	1431	824
1015	3023	168	141	1660
1644	3534	1141	165	972
1930	2853	89	65	793
1365	14	2	81	457
1071	3825	1189	669	1114
202	4862	400	177	707
260	240	695	1410	154
253	1135	149	300	1925
326	2178	3462	543	984
1129	793	1213	388	1282
850	19	154	74	376
452	2470	930	175	595
742	3742	555	159	1789
724	278	164	1845	2043
1381	78	443	241	1652
891	1612	1741	21	1958
1108	41	67	419	1485
536	2804	2277	341	2070
692	49	526	255	67
29	2059	138	467	5255
690	2876	278	124	279
436	3603	74	356	274
331	3953	1	301	315
565	638	111	230	790
654	6721	1224	452	2797
724	3058	289	67	974
454	5777	549	1167	1152
347	2662	366	271	3822
361	498	35	176	1188
998	1491	336	42	4250
1404	844	692	1276	4126
512	3185	1242	553	3010
1586	1551	671	583	4030
1201	914	890	1095	713
107	2675	83	1378
245	607	652	1582
2291	2139	669	1436
1337	10114	644	394
646	2554	1337	290
1459	4007	1251	347
139	3470	92	169
5	2522	1068	1093
492	8817	130	912
1328	807	891	687
12	1135	193	511
655	2101	220	110
325	1304	97	174
1401	3568	535	5
512	819	356	409
	3935	1511	63
	573	119	130
	1374	308	132
	870	3809	658
	342	196
	13	228
	3034	305
	5963	292
	2109	8
	2	1311
	1063
	552
	1914
	2276
	64
	4
	1976
	40
	2236
	371
	2141
	6733
	6169
	733
	2479
	2539
	4
	575
	717
	30
	5300
	2297
	365
	921
	851
	2044
	434
	5
	337
	834
	139

## Sheet: PanelD
ISC nuclear eccentricity
Control	Sdc RNAi	Koi RNAi	Klar RNAi	Msp300 RNAi
0.669006	0.381572	0.6242	0.480556	0.675738
0.533312	0.771015	0.784881	0.662019	0.718544
0.591812	0.916033	0.693243	0.37955	0.658206
0.601308	0.764836	0.603259	0.491206	0.462981
0.614418	0.786169	0.767121	0.493967	0.720629
0.853606	0.591341	0.823798	0.479824	0.569856
0.682379	0.790809	0.789277	0.49872	0.644336
0.646048	0.470191	0.506146	0.591764	0.350976
0.591565	0.621977	0.535504	0.808035	0.729204
0.506905	0.884037	0.677394	0.525702	0.452002
0.407599	0.879938	0.259559	0.698327	0.386702
0.621272	0.765152	0.600115	0.720348	0.547681
0.475141	0.88455	0.709543	0.707801	0.543685
0.44495	0.741991	0.145648	0.694659	0.750175
0.720638	0.829926	0.711293	0.598776	0.601733
0.733907	0.872389	0.55696	0.508336	0.309669
0.623237	0.763054	0.660178	0.442145	0.531837
0.705883	0.803938	0.565184	0.584934	0.499997
0.477162	0.874486	0.819406	0.818579	0.614503
0.689213	0.709094	0.640697	0.722954	0.38157
0.681066	0.718008	0.706664	0.693629	0.543229
0.433591	0.860721	0.585872	0.349111	0.408181
0.644208	0.843482	0.635646	0.705321	0.666604
0.585486	0.426267	0.557459	0.566989	0.489575
0.787122	0.838411	0.644302	0.60925	0.594411
0.653799	0.713976	0.712536	0.631742	0.479848
0.694716	0.713881	0.629557	0.468165	0.523479
0.691403	0.61018	0.881696	0.68394	0.626154
0.757916	0.710044	0.569262	0.517403	0.522663
0.610706	0.712058	0.601467	0.576416	0.773819
0.73349	0.663182	0.425927	0.819357	0.502158
0.760985	0.549739	0.370801	0.853044	0.57403
0.630303	0.75998	0.684813	0.83263	0.51019
0.644341	0.617659	0.684927	0.771273	0.530647
0.754483	0.626352	0.717069	0.721999	0.181514
0.582646	0.448662	0.615089	0.635311	0.438625
0.339476	0.509203	0.502496	0.779016	0.710163
0.613811	0.840257	0.666257	0.641902	0.563712
0.648245	0.596196	0.671359	0.768312	0.557431
0.518483	0.573326	0.625724	0.827061	0.489892
0.366061	0.586234	0.473479	0.560223	0.426777
0.35086	0.874863	0.631543	0.548014	0.594301
0.37233	0.668327	0.556773	0.728632	0.795488
0.564409	0.89241	0.76516	0.678187	0.222503
0.479254	0.647147	0.459965	0.448	0.53873
0.406581	0.578517	0.585111	0.622071	0.458692
0.433053	0.790581	0.392639	0.676855	0.414859
0.33065	0.5311	0.232505	0.633793	0.516915
0.451151	0.459835	0.668094	0.767533	0.465819
0.468609	0.754461	0.309887	0.67205	0.461892
0.380634	0.731487	0.337737	0.346839	0.637018
0.302966	0.673634	0.437094	0.565173	0.561606
0.348523	0.756988	0.457741	0.656787	0.621247
0.510982	0.668011	0.69688	0.724605	0.719644
0.52092	0.505204	0.62247	0.489645	0.601462
0.400666	0.258662	0.742189	0.49914	0.82013
0.326804	0.699948	0.715945	0.606342	0.683373
0.635935	0.5804	0.72509	0.566955	0.663997
0.415405	0.747852	0.395907	0.466034	0.695844
0.439199	0.834981	0.650699	0.330809	0.767926
0.451211	0.775308	0.265916	0.534022	0.705755
0.663629	0.706087	0.590257	0.359989	0.590949
0.63342	0.859723	0.582787	0.499379	0.647701
0.358053	0.404508	0.614838	0.405851	0.555999
0.547764	0.377172	0.735396	0.813075	0.496541
0.309453	0.406903	0.800813	0.51674	0.452163
0.592063	0.833781	0.67029	0.5763	0.438018
0.647453	0.795119	0.366983	0.750538	0.675855
0.586295	0.403023	0.717888	0.51658	0.586368
0.515088	0.724399	0.350782	0.770788	0.6212
0.581971	0.627466	0.602632	0.491925	0.480669
0.68872	0.642271	0.733657	0.677916	0.4167
0.604364	0.673167	0.766546	0.550572	0.670824
0.729792	0.439284	0.603265	0.7746	0.772719
0.700268	0.761872	0.698941	0.806799	0.420237
0.50097	0.821251	0.782913	0.553353	0.422829
0.537839	0.80208	0.841272	0.643239	0.405221
0.48615	0.79471	0.605713	0.494926	0.348148
0.281419	0.233505	0.715163	0.667695	0.691013
0.499639	0.825778	0.746456	0.694651	0.543523
0.202461	0.661667	0.411529	0.637508	0.337499
0.317694	0.782286	0.387622	0.463364	0.484823
0.524423	0.8388	0.484406	0.603242	0.512646
0.603792	0.59499	0.394899	0.474384	0.350668
0.470758	0.492287	0.351094	0.610531	0.777213
0.534435	0.297135	0.447263	0.677534	0.520675
0.42828	0.892574	0.728193	0.782954	0.35787
0.439005	0.589236	0.374587	0.386101
0.250702	0.621535	0.624903	0.399673
0.598209	0.654733	0.51281	0.743144
0.723695	0.516487	0.526597	0.804175
0.566259	0.646631	0.677327	0.452035
0.477138	0.780748	0.757205	0.869733
0.608164	0.727036	0.629679	0.345985
0.697958	0.332664	0.805531	0.554335
0.327574	0.745723	0.744958	0.417918
0.626456	0.77738	0.560192	0.532277
0.657919	0.593556	0.740921	0.430974
0.363622	0.577311	0.587421	0.615905
0.418934	0.505774	0.357788	0.423563
0.469406	0.632736	0.714321	0.680755
0.442562	0.448148	0.519183	0.615981
0.644023	0.652922	0.512547	0.609951
0.468186	0.541227	0.764875
0.610358	0.850347	0.467396
0.633884	0.863214	0.731082
0.690653	0.862515	0.706995
0.647162	0.582418	0.846754
0.598581	0.881299	0.714921
0.55559	0.52217
0.583488	0.346937
0.771418	0.774833
0.608123	0.623978
0.471023	0.760475
0.515325	0.627922
	0.806828
	0.682276
	0.815797
	0.771479
	0.657716
	0.748025
	0.297394
	0.636276
	0.601692
	0.648695
	0.91917
	0.446819
	0.693233
	0.764379
	0.83689
	0.664574
	0.580761
	0.793699
	0.457606
	0.628717
	0.596783
	0.553908
	0.496459
	0.833743
	0.737805
	0.572067
	0.618366
	0.583641

## Sheet: PanelE
ISC nuclear form factor
Control	Sdc RNAi	Koi RNAi	Klar RNAi	Msp300 RNAi
0.839431	0.813849	0.867907	0.88493	0.870879
0.878454	0.826538	0.824601	0.865659	0.852067
0.83136	0.67006	0.851995	0.893581	0.85628
0.848055	0.796625	0.884293	0.886772	0.889688
0.861888	0.792762	0.825086	0.868975	0.850805
0.757895	0.861184	0.804869	0.891807	0.870751
0.867128	0.796831	0.820253	0.888293	0.873273
0.855702	0.885874	0.888736	0.888344	0.897258
0.867318	0.852161	0.881647	0.811661	0.817917
0.886024	0.705173	0.853834	0.898117	0.881079
0.879114	0.639352	0.895064	0.857233	0.894799
0.869402	0.740212	0.878996	0.842999	0.880713
0.889148	0.665773	0.862853	0.863198	0.884779
0.895573	0.767045	0.894552	0.87111	0.823308
0.86556	0.766551	0.858422	0.878883	0.873316
0.822562	0.716398	0.884992	0.899965	0.886235
0.869633	0.821739	0.87249	0.882336	0.850017
0.815529	0.728877	0.864064	0.862029	0.88027
0.860093	0.716817	0.806451	0.78471	0.808916
0.791026	0.840519	0.858023	0.853913	0.881116
0.830207	0.697069	0.842066	0.857658	0.881043
0.88212	0.660258	0.885785	0.875697	0.871028
0.865404	0.756344	0.864122	0.852841	0.864343
0.866191	0.878891	0.8604	0.877086	0.88095
0.807631	0.761044	0.856724	0.883633	0.866584
0.848966	0.810618	0.853721	0.866521	0.850813
0.866403	0.82373	0.865528	0.887217	0.874065
0.835139	0.861173	0.735244	0.857525	0.861141
0.838138	0.831941	0.841463	0.89139	0.864584
0.88052	0.83016	0.863413	0.883819	0.809243
0.835287	0.853274	0.885232	0.809582	0.863316
0.81893	0.854716	0.861139	0.770029	0.881256
0.876884	0.819273	0.849469	0.745163	0.868147
0.873975	0.869729	0.852606	0.827566	0.846495
0.842095	0.840809	0.849126	0.841251	0.895939
0.873688	0.802043	0.871725	0.865804	0.881035
0.845312	0.859821	0.883768	0.811005	0.851684
0.880231	0.756627	0.864589	0.855064	0.863556
0.857256	0.849948	0.861312	0.816929	0.87274
0.875632	0.823727	0.858541	0.761136	0.893942
0.898956	0.840295	0.87939	0.854702	0.845771
0.869384	0.680076	0.874912	0.856488	0.850828
0.869272	0.84006	0.87841	0.837493	0.791281
0.86902	0.709674	0.81233	0.859651	0.875977
0.88091	0.811482	0.900099	0.885583	0.872713
0.87348	0.848842	0.881334	0.86561	0.885257
0.885189	0.80245	0.891426	0.861648	0.890231
0.874215	0.86225	0.893382	0.864179	0.887819
0.874812	0.875383	0.87449	0.826811	0.873172
0.869896	0.804804	0.894429	0.836709	0.889836
0.886648	0.819259	0.907705	0.891742	0.851189
0.887243	0.852814	0.875704	0.881077	0.852161
0.847551	0.80283	0.887318	0.862267	0.858523
0.876977	0.817719	0.848614	0.864167	0.825643
0.872042	0.86807	0.85962	0.885517	0.864339
0.857057	0.870103	0.837025	0.886686	0.794898
0.88669	0.820711	0.85597	0.882508	0.864505
0.858396	0.843995	0.841993	0.886385	0.845574
0.87984	0.812977	0.874824	0.883877	0.861829
0.88362	0.746961	0.870099	0.877833	0.810359
0.883102	0.76421	0.88736	0.884905	0.840342
0.867862	0.831184	0.866682	0.881272	0.859938
0.860386	0.721587	0.876611	0.870001	0.855222
0.879953	0.841592	0.886598	0.882055	0.876999
0.875744	0.881274	0.840501	0.795354	0.872173
0.879763	0.877148	0.79633	0.876487	0.885948
0.882469	0.747682	0.848104	0.883608	0.877623
0.876441	0.796668	0.897491	0.827951	0.846232
0.870224	0.864105	0.856248	0.890875	0.869773
0.885364	0.850198	0.896805	0.803685	0.8553
0.878845	0.859277	0.879371	0.888158	0.845675
0.862916	0.870552	0.844495	0.860002	0.893562
0.880698	0.834367	0.814065	0.872802	0.824101
0.845903	0.880057	0.869938	0.831797	0.813137
0.863303	0.731519	0.851631	0.796041	0.886993
0.891002	0.792546	0.826219	0.866494	0.885926
0.878891	0.803315	0.76536	0.834965	0.874239
0.894393	0.792125	0.87315	0.894505	0.872341
0.882872	0.849585	0.859232	0.863738	0.847579
0.862124	0.783504	0.834989	0.854101	0.860647
0.87092	0.85877	0.849683	0.864321	0.815344
0.865899	0.743707	0.887796	0.875295	0.855283
0.862987	0.753717	0.882666	0.819394	0.856261
0.885872	0.773377	0.876299	0.890403	0.867549
0.880564	0.840052	0.900406	0.862628	0.784907
0.886059	0.884111	0.884685	0.857722	0.835213
0.871684	0.661485	0.846571	0.820108	0.895456
0.879575	0.867916	0.893034	0.878798
0.901938	0.87634	0.848211	0.899638
0.882868	0.846769	0.876989	0.835073
0.850196	0.875213	0.896429	0.810827
0.88079	0.858419	0.866123	0.882468
0.895191	0.816959	0.832981	0.756439
0.88282	0.724085	0.875173	0.878086
0.82994	0.745187	0.789364	0.889415
0.868435	0.805796	0.831985	0.895396
0.859097	0.766172	0.875655	0.900508
0.828996	0.892643	0.830212	0.900228
0.859673	0.882086	0.868135	0.874879
0.890608	0.857366	0.891239	0.898991
0.880586	0.860005	0.848444	0.876228
0.885273	0.889201	0.876332	0.878274
0.849496	0.860194	0.876803	0.873708
0.893149	0.886354	0.811942
0.867946	0.744995	0.882994
0.864618	0.739479	0.847339
0.855815	0.759594	0.859631
0.861994	0.882758	0.781185
0.864939	0.715877	0.854742
0.880423	0.856325
0.864646	0.815168
0.813461	0.826836
0.862805	0.854598
0.870783	0.836391
0.873993	0.771361
	0.797556
	0.846498
	0.73659
	0.752661
	0.8614
	0.790409
	0.882433
	0.848229
	0.793093
	0.814727
	0.655093
	0.891983
	0.831581
	0.822993
	0.780891
	0.865488
	0.871099
	0.795218
	0.87871
	0.849816
	0.866181
	0.856587
	0.858205
	0.775414
	0.841466
	0.853733
	0.861496
	0.875992

## Sheet: PanelG
Genotype	Timepoint	Replicate	Gut (running total)	Number of ISCs	Number of ISCs with DNA damage	Proportion of ISCs with DNA damage
Control	Day 3	1	1	38	0	0
			2	17	0	0
			3	32	0	0
		2	4	9	0	0
			5	9	0	0
			6	16	0	0
			7	16	0	0
			8	15	0	0
			9	21	0	0
			10	28	0	0
			11	27	0	0
		3	12	32	0	0
			13	31	0	0
			14	25	0	0
			15	30	0	0
			16	20	0	0
			17	22	1	4.54545
			18	26	0	0
			19	37	0	0
			TOTAL ISCs	451
Control	Day 7	1	1	45	2	4.44444
			2	38	0	0
			3	35	0	0
			4	23	0	0
			5	45	1	2.22222
			6	25	0	0
			7	30	1	3.33333
			8	40	0	0
		2	9	38	0	0
			10	37	0	0
			11	28	0	0
			12	38	0	0
			13	34	0	0
			14	25	0	0
			15	31	0	0
			16	41	0	0
		3	17	25	0	0
			18	32	0	0
			19	20	0	0
			20	29	0	0
		4	21	32	0	0
			22	35	0	0
			23	43	0	0
			24	37	1	2.7027
			25	56	0	0
			26	34	0	0
			TOTAL ISCs	896
Control	Day 14	1	1	23	0	0
			2	36	0	0
			3	32	1	3.125
			4	33	0	0
			5	30	0	0
			6	46	0	0
			7	48	0	0
		2	8	44	0	0
			9	42	0	0
			10	48	0	0
			11	22	1	4.54545
			12	55	0	0
			13	36	1	2.77778
			14	30	0	0
		3	15	41	0	0
			16	31	0	0
			17	37	1	2.7027
			18	49	5	10.2041
		4	19	23	1	4.34783
			20	39	0	0
			21	42	0	0
			22	36	0	0
			23	34	0	0
			24	30	1	3.33333
			TOTAL ISCs	887
Control	Day 28	1	1	38	0	0
			2	40	0	0
			3	45	0	0
			4	45	0	0
			5	26	0	0
			6	41	0	0
		2	7	48	0	0
			8	43	0	0
			9	28	0	0
			10	21	0	0
			11	13	0	0
			12	22	0	0
			13	25	0	0
			14	19	0	0
		3	15	35	0	0
			16	28	0	0
			17	25	0	0
		4	18	70	0	0
			19	49	0	0
		5	20	37	2	5.40541
			21	42	3	7.14286
			22	41	0	0
			23	32	0	0
			24	49	0	0
			25	26	0	0
			26	27	0	0
			27	33	2	6.06061
			28	21	0	0
		6	29	55	0	0
			30	21	1	4.7619
			31	20	0	0
			32	20	0	0
			33	30	0	0
			34	29	0	0
			35	30	0	0
			36	36	3	8.33333
			TOTAL ISCs	1210
Sdc RNAi	Day 3	1	1	19	0	0
			2	14	0	0
			3	19	1	5.26316
			4	26	1	3.84615
			5	41	0	0
			6	22	1	4.54545
			7	28	2	7.14286
			8	17	0	0
			9	25	0	0
			10	20	0	0
		2	11	21	1	4.7619
			12	19	1	5.26316
			13	35	1	2.85714
			14	20	0	0
			15	36	1	2.77778
			16	33	1	3.0303
			17	22	2	9.09091
			TOTAL ISCs	417
Sdc RNAi	Day 7	1	1	22	7	31.8182
			2	30	10	33.3333
			3	23	10	43.4783
			4	43	15	34.8837
			5	23	8	34.7826
			6	25	8	32
			7	26	9	34.6154
			8	35	18	51.4286
		2	9	29	13	44.8276
			10	22	5	22.7273
			11	25	9	36
			12	30	4	13.3333
			13	44	16	36.3636
			14	29	10	34.4828
			15	25	11	44
			16	39	6	15.3846
		3	17	41	13	31.7073
			18	40	10	25
			19	39	19	48.7179
			20	23	9	39.1304
			21	30	13	43.3333
			22	22	9	40.9091
		4	23	25	10	40
			24	33	10	30.303
			25	29	11	37.931
			TOTAL ISCs	752
Sdc RNAi	Day 14	1	1	22	16	72.7273
			2	50	21	42
			3	11	6	54.5455
			4	22	15	68.1818
			5	22	6	27.2727
			6	24	13	54.1667
			7	17	8	47.0588
		2	8	15	10	66.6667
			9	10	10	100
			10	7	7	100
			11	11	4	36.3636
			12	16	5	31.25
			13	15	6	40
			14	18	8	44.4444
		3	15	17	5	29.4118
			16	26	11	42.3077
			17	26	18	69.2308
			18	15	6	40
			19	16	10	62.5
		4	20	20	11	55
			21	11	9	81.8182
			22	24	11	45.8333
			TOTAL ISCs	415
Sdc RNAi	Day 28	1	1	2	2	100
			2	7	6	85.7143
			3	5	2	40
			4	17	8	47.0588
			5	11	7	63.6364
		2	6	3	2	66.6667
			7	3	2	66.6667
			8	16	8	50
			9	9	6	66.6667
			10	3	3	100
			11	3	3	100
		3	12	4	2	50
			13	3	2	66.6667
			14	3	2	66.6667
			15	3	3	100
			16	1	1	100
		4	17	4	2	50
			18	4	3	75
			19	5	3	60
			20	13	3	23.0769
			TOTAL ISCs	119
Koi RNAi	Day 28	1	1	53	0	0
			2	46	0	0
			3	50	2	4
			4	35	0	0
			5	74	0	0
			6	61	0	0
			7	66	2	3.0303
			8	48	0	0
		2	9	36	0	0
			10	43	0	0
			11	50	0	0
			12	65	1	1.53846
			TOTAL ISCs	627
Klar RNAi	Day 28	1	1	60	0	0
			2	48	0	0
			3	43	1	2.32558
			4	87	1	1.14943
			5	37	2	5.40541
			6	57	1	1.75439
			7	60	0	0
			8	26	0	0
		2	9	61	0	0
			10	56	0	0
			11	33	0	0
			12	54	0	0
			13	43	0	0
			14	38	0	0
			15	47	1	2.12766
			16	61	2	3.27869
			17	44	2	4.54545
			18	52	0	0
			19	48	0	0
			TOTAL ISCs	955
Msp300 RNAi	Day 28	1	1	157	8	5.09554
			2	135	4	2.96296
			3	191	9	4.71204
			4	70	3	4.28571
			5	202	15	7.42574
			6	190	5	2.63158
			7	135	4	2.96296
			8	166	4	2.40964
			9	135	4	2.96296
			10	83	0	0
			11	100	1	1
			12	138	0	0
			13	128	2	1.5625
			14	82	2	2.43902
			15	105	2	1.90476
			16	90	5	5.55556
			17	127	7	5.51181
			18	92	3	3.26087
			19	134	4	2.98507
			20	126	3	2.38095
			21	130	3	2.30769
			22	105	1	0.952381
			TOTAL ISCs	2821

## Sheet: PanelH
ISC nuclear lamina invaginations (Lamin B pixels in the nuclear interior, per nucleus)
Control			SdcRNAi
DNA damage	No DNA damage		DNA damage	No DNA damage
742	483		1599	187
	1001		3420	2632
	1118		4151	332
	513		2714	591
	1879		4552	626
	854		1971	532
	945		3685	15
	216		798	3512
	535		5993	385
	102		5859	1691
	319		6552	574
	52		7597	4362
	139		8139	2906
	185		9949	9044
	498		4912	2347
	937		5703	4639
	248		5313	751
	276		5499	8
	195		3402	14
	1063		8857	2178
	326		5400	2470
	1984		3486	278
	3473		1365	78
	740		3306	41
	775		4816	2804
	496		2592	49
	321		1409	2059
	627		79	638
	881		637	3058
	977		3368	2662
	831		1736	498
	666		3896	1551
	1416		3023	914
	4086		3534	2675
	633		2853	607
	1599		3825	2139
	245		4862	3470
	471		240	2522
	470		1135	807
	552		793	1135
	1154		19	2101
	3815		3742	1304
	860		1612	819
	922		2876	573
	869		3603	1374
	461		3953	870
	277		6721	342
	522		5777	13
	566		1491	3034
	438		844	5963
	1015		3185	2109
	1644		10114	2
	1930		2554	1063
	1365		4007	552
	1071		8817	1914
	202		3568	2276
	260		3935	64
	253			4
	326			1976
	1129			40
	850			2236
	452			371
	724			2141
	1381			6733
	891			6169
	1108			733
	536			2479
	692			2539
	29			4
	690			575
	436			717
	331			30
	565			5300
	654			2297
	724			365
	454			921
	347			851
	361			2044
	998			434
	1404			5
	512			337
	1586			834
	1201			139
	107
	245
	2291
	1337
	646
	1459
	139
	5
	492
	1328
	12
	655
	325
	1401
	512
