# Supplementary material for: The transmembrane protein Syndecan is required for stem cell survival and maintenance of their nuclear properties
Source: PLoS Genet. 2025 Feb 6;21(2):e1011586. doi: 10.1371/journal.pgen.1011586 (PMC11819509; doi:10.1371/journal.pgen.1011586)
Supplement: S4 Data — File contains multiple tabs, representing data plotted in each panel. (XLSX) [file pgen.1011586.s014.xlsx]

## Sheet: PanelC
Mitotic nuclear envelope phenotypes (Proportion of neuroblasts with phenotype (%)
	Normal	Rupture	Partial dispersion	Complete dispersion
Control	86.11	8.33	2.78	2.78
Sdc RNAi	51.11	26.67	8.89	13.33

## Sheet: PanelF
Neuroblast nuclear form factor
Control	Sdc RNAi
0.981	0.952
0.977	0.977
0.968	0.98
0.961	0.966
0.996	0.966
0.991	0.981
0.989	0.994
0.98	0.962
0.96	0.989
0.995	0.972
0.994	0.987
0.993	0.967
0.982	0.977
0.993	0.976
0.983	0.981
0.992	0.917
0.987	0.939
0.955	0.985
0.985	0.98
0.987	0.975
0.989	0.986
0.995	0.92
0.969	0.91
0.975	0.969
0.995	0.974
0.994	0.872
0.994	0.955
0.994	0.969
0.986	0.955
0.991	0.886
0.984	0.967
0.994	0.915
0.993	0.882
0.99	0.964
0.99	0.95
0.99	0.903
0.99	0.951
0.993	0.989
0.997	0.993
0.992	0.773
0.992	0.913
0.99	0.942
0.998	0.975
0.992	0.979
1	0.898
0.985	0.972
0.984	0.957
0.986	0.977
0.995	0.984
0.993	0.988
0.992	0.803
0.988	0.958
0.996	0.926
0.989	0.884
0.987	0.949
0.994	0.96
0.994	0.916
0.979	0.81
0.989	0.968
0.978	0.969
0.983	0.978
0.989	0.979
0.989	0.932
0.993	0.974
0.982	0.928
0.973	0.9
0.993	0.912
0.977	0.902
0.991
0.987
0.993
0.989
0.991
0.991
0.989
0.995
0.993
0.989
0.996
0.988

## Sheet: PanelG
Neuroblast nuclear size (Nuclear area, um^2)
Control	Sdc RNAi
83.776	39.543
62.223	34.319
57.894	25.445
55.759	46.339
76.368	57.461
76.277	43.98
74.966	50.608
71.186	51.675
73.289	45.778
77.466	40.217
65.942	40.329
80.545	38.139
82.222	59.09
59.326	44.711
56.491	42.351
60.668	56
55.82	61.505
57.131	54.372
54.418	41.79
82.831	53.978
63.259	72.683
51.369	64.033
57.863	52.855
53.503	42.295
62.863	49.316
60.089	67.066
54.327	50.384
57.955	37.184
55.729	34.993
74.783	64.089
65.18	72.795
51.248	53.698
74.844	64.145
54.022	39.936
64.174	48.193
59.082	34.993
49.632	49.036
54.205	30.5
71.167	39.711
61.393	58.303
60.214	60.55
53.754	52.63
51.564	31.174
54.541	36.622
65.157	40.105
64.202	48.699
59.315	51.001
56.956	57.18
51.62	35.106
57.461	52.687
62.91	57.629
60.045	47.856
64.763	25.164
61.618	41.397
62.629	35.611
63.471	51.395
52.631	43.419
51.17	39.375
64.202	48.137
57.742	38.869
59.652	34.713
56.675	41.565
85.715	30.725
95.151	32.691
57.911	38.251
52.687	30.5
56.338	36.791
58.866	60.27
77.458	52.687
62.18	54.147
77.402	60.27
64.82	56.226
57.124	62.348
52.799	47.744
56.956	56.506
91.444	53.979
49.541	58.641
95.095	54.428
72.627	38.139
63.022	55.271
65.044	47.07
68.92	42.913
	41.116
	51.114
	45.385
	45.273
	41.397
	44.823
	33.196
	37.802
	26.4

## Sheet: PanelH
Neuroblast cell size (Cell area um^2)
Control	Sdc RNAi
196.027	136.997
202.338	159.297
144.2	123.348
181.607	81.727
146.365	111.833
148.773	149.298
129.719	150.703
135.573	134.751
200.966	115.597
143.591	162.217
183.101	101.554
151.761	116.889
133.134	153.174
106.397	133.29
111.458	142.783
130.847	143.513
126.183	164.577
126.274	126.943
182.522	147.95
182.552	100.038
176.394	124.977
160.937	132.279
124.72	108.295
120.604	106.947
106.885	146.041
114.994	131.493
157.187	115.934
152.706	164.352
212.246	103.52
164.413	111.216
150.694	152.556
190.113	154.747
175.418	91.781
189.655	146.209
146.822	105.205
144.749	133.908
121.549	180.978
136.885	112.227
124.359	98.577
178.9	87.4
152.949	59.427
133.178	84.704
144.805	105.205
120.259	76.053
143.344	105.992
123.517	83.524
161.319	117.338
143.457	108.126
138.289	94.252
144.693	111.384
134.638	91.669
133.515	71.279
174.462	133.515
138.345	107.621
164.183	149.804
147.164	128.347
141.491	161.824
126.1	110.261
143.344	123.573
112.788	151.04
140.648	126.1
155.814	120.146
122.281	96.162
236.193	107.452
195.189	81.783
162.386	98.69
225.24	99.139
209.175	76.278
199.402	111.89
134.526	116.72
126.381	101.274
150.029	112.564
156.994	101.667
126.774	105.149
193.953	99.139
178.057	117.507
178.057
164.914
169.8

## Sheet: PanelI
Nuclear size ratio between the self-renewed neuroblast and daughter GMC (Neuroblast nucleus diameter / GMC nucleus diameter)
Control	Sdc RNAi
2.75	1.51
2.14	1.91
2.51	2.35
2.28	1.04
2	1.83
2.37	1.96
2.12	1.9
2.21	1.95
2.44	1.91
1.82	2.7
2.02	2.23
2.43	1.98
2	1.89
2.33	2.39
2.11	2.38
2.28	2.31
2.32	2.16
2.04	2.27
2.35	2.26
2.56	2.73
2.46	2.1
2.46	2.27
2.85	1.11
2.6	2.34
2.27	1.92
2.17	1.85
2.4	1.68
2.35	2.35
2.78	1.95
2.51	2.01
2.24
2.34
2.24
2.07
2.65
