# Supplementary material for: The transmembrane protein Syndecan is required for stem cell survival and maintenance of their nuclear properties
Source: PLoS Genet. 2025 Feb 6;21(2):e1011586. doi: 10.1371/journal.pgen.1011586 (PMC11819509; doi:10.1371/journal.pgen.1011586)
Supplement: S5 Data — File contains multiple tabs, representing data plotted in each panel. (XLSX) [file pgen.1011586.s015.xlsx]

## Sheet: PanelA
esgts FO mCherry RNAi
Female			Phenotypic categories - production of new differentiated cells
		Number of guts	Complete (posterior midguts with all or almost all GFP+ve cells)	High (posterior midguts with large, continuous patches of large GFP+ve cells)	Medium (Posterior midguts with smaller patches of large GFP+ve cells)	Low (posterior midguts containing almost exclusively small GFP+ve cells)	Low, and reduction in small GFP+ve cells (posterior midguts with few large or small GFP+ve cells)
	Replicate 1	20	0	0	9	11	0
	Replicate 2	12	0	0	6	6	0
	Replicate 3	0	0	0	0	0	0
	TOTAL	32	0	0	15	17	0
			Proportion	Proportion	Proportion	Proportion	Proportion
			0	0	46.875	53.125	0
esgts FO Sdc RNAi 1 (BDSC 51723)
Female			Phenotypic categories - production of new differentiated cells
		Number of guts	Complete (posterior midguts with all or almost all GFP+ve cells)	High (posterior midguts with large, continuous patches of large GFP+ve cells)	Medium (Posterior midguts with smaller patches of large GFP+ve cells)	Low (posterior midguts containing almost exclusively small GFP+ve cells)	Low, and reduction in small GFP+ve cells (posterior midguts with few large or small GFP+ve cells)
	Replicate 1	16	0	0	10	6	0
	Replicate 2	16	0	0	13	3	0
	Replicate 3	20	0	3	12	5	0
	TOTAL	52	0	3	35	14	0
			Proportion	Proportion	Proportion	Proportion	Proportion
			0	5.76923	67.3077	26.9231	0
esgts FO Sdc RNAi 2 (VDRC 107320)
Female			Phenotypic categories - production of new differentiated cells
		Number of guts	Complete (posterior midguts with all or almost all GFP+ve cells)	High (posterior midguts with large, continuous patches of large GFP+ve cells)	Medium (Posterior midguts with smaller patches of large GFP+ve cells)	Low (posterior midguts containing almost exclusively small GFP+ve cells)	Low, and reduction in small GFP+ve cells (posterior midguts with few large or small GFP+ve cells)
	Replicate 1	12	0	2	4	6	0
	Replicate 2	14	0	1	2	11	0
	Replicate 3	22	0	5	2	15	0
	TOTAL	48	0	8	8	32	0
			Proportion	Proportion	Proportion	Proportion	Proportion
			0	16.6667	16.6667	66.6667	0
esgts FO Sdc RNAi 3 (VDRC 13322)
Female			Phenotypic categories - production of new differentiated cells
		Number of guts	Complete (posterior midguts with all or almost all GFP+ve cells)	High (posterior midguts with large, continuous patches of large GFP+ve cells)	Medium (Posterior midguts with smaller patches of large GFP+ve cells)	Low (posterior midguts containing almost exclusively small GFP+ve cells)	Low, and reduction in small GFP+ve cells (posterior midguts with few large or small GFP+ve cells)
	Replicate 1	19	0	1	0	1	17
	Replicate 2	16	0	1	4	0	11
	Replicate 3	2	0	0	0	2	0
	TOTAL	37	0	2	4	3	28
			Proportion	Proportion	Proportion	Proportion	Proportion
			0	5.40541	10.8108	8.10811	75.6757

## Sheet: PanelAprime
sdc mRNA levels (qPCR)
	Control RNAi	Sdc RNAi 1	Sdc RNAi 2	Sdc RNAi 3
Normalised expression	1	1.10445	0.0271419	0.0555527
	1	0.817902	0.0252659	0.0534129
	1	0.628507	0.404254	0.260015

## Sheet: PanelB
esgts FO mCherry RNAi
Female			Phenotypic categories - production of new differentiated cells
		Number of guts	Complete (posterior midguts with all or almost all GFP+ve cells)	High (posterior midguts with large, continuous patches of large GFP+ve cells)	Medium (Posterior midguts with smaller patches of large GFP+ve cells)	Low (posterior midguts containing almost exclusively small GFP+ve cells)	Low, and reduction in small GFP+ve cells (posterior midguts with few large or small GFP+ve cells)
	Replicate 1	3	3	0	0	0	0
	Replicate 2	24	22	2	0	0	0
	Replicate 3	9	9	0	0	0	0
	TOTAL	36	34	2	0	0	0
			Proportion	Proportion	Proportion	Proportion	Proportion
			94.4444	5.55556	0	0	0
esgts FO Sdc RNAi 1 (BDSC 51723)
Female			Phenotypic categories - production of new differentiated cells
		Number of guts	Complete (posterior midguts with all or almost all GFP+ve cells)	High (posterior midguts with large, continuous patches of large GFP+ve cells)	Medium (Posterior midguts with smaller patches of large GFP+ve cells)	Low (posterior midguts containing almost exclusively small GFP+ve cells)	Low, and reduction in small GFP+ve cells (posterior midguts with few large or small GFP+ve cells)
	Replicate 1	30	13	2	15	0	0
	Replicate 2	23	16	3	4	0	0
	Replicate 3	21	14	1	6	0	0
	TOTAL	74	43	6	25	0	0
			Proportion	Proportion	Proportion	Proportion	Proportion
			58.1081	8.10811	33.7838	0	0
esgts FO Sdc RNAi 2 (VDRC 107320)
Female			Phenotypic categories - production of new differentiated cells
		Number of guts	Complete (posterior midguts with all or almost all GFP+ve cells)	High (posterior midguts with large, continuous patches of large GFP+ve cells)	Medium (Posterior midguts with smaller patches of large GFP+ve cells)	Low (posterior midguts containing almost exclusively small GFP+ve cells)	Low, and reduction in small GFP+ve cells (posterior midguts with few large or small GFP+ve cells)
	Replicate 1	20	0	1	3	8	8
	Replicate 2	22	1	0	1	11	9
	Replicate 3	21	1	0	1	7	12
	TOTAL	63	2	1	5	26	29
			Proportion	Proportion	Proportion	Proportion	Proportion
			3.1746	1.5873	7.93651	41.2698	46.0317
esgts FO Sdc RNAi 3 (VDRC 13322)
Female			Phenotypic categories - production of new differentiated cells
		Number of guts	Complete (posterior midguts with all or almost all GFP+ve cells)	High (posterior midguts with large, continuous patches of large GFP+ve cells)	Medium (Posterior midguts with smaller patches of large GFP+ve cells)	Low (posterior midguts containing almost exclusively small GFP+ve cells)	Low, and reduction in small GFP+ve cells (posterior midguts with few large or small GFP+ve cells)
	Replicate 1	5	0	0	0	3	2
	Replicate 2	0	0	0	0	0	0
	Replicate 3	0	0	0	0	0	0
	TOTAL	5	0	0	0	3	2
			Proportion	Proportion	Proportion	Proportion	Proportion
			0	0	0	60	40

## Sheet: PanelC
Proportion of small GFP+ve cells - progenitors (ISCs, EBs & preEEs) and newly differentiated EEs (Small GFP+ve cells / total cells) (%)
Control RNAi				Sdc RNAi
Day 3	Day 7	Day 10	Day 14	Day 3	Day 7	Day 10	Day 14
26.9231	24.3243	25	25	26.7606	31.9444	18	4.61538
26.4706	34.8148	30.8333	27.4648	30.137	25	27.8689	1.40845
32.6923	31.3953	30.1887	33.0935	33.3333	24.5283	13.4615	8.57143
39.5349	36.6667	26.1905	31.8519	29.5082	28.169	2.27273	7.14286
21.3115	30.303	37.4233	21.2389	35.5263	25.7143	21.4286	6.09756
38.9831	31.4815	35.5705	26.6055	27.4725	24.2105	23.7288	5.71429
32.0513	28.7356	24.7191	30.1587	40	26.2712	25.7143	4.61538
32.8947	32.5581	36.2637	27.2727	34.3284	22.8814	26	7.8125
32.6923	23.0769	24.6914	20.8333	32	19.6429	32.8767	2.10526
44.6429	23.3766	35.443	20.1117	33.3333	21.7391	29.4118	7.6087
37.6471	38.5542	26.5957	22.4852	33.8028	23.5714	24.2857	5
25.6757	29.7297	24.5098	21.0191	41.5385	23.6025	25	9.57447
28.5714	31.4286	25.3247	20.7547	30.4348	25	28.3582	1.75439
33.3333	37.3832	27.2	21.3675	35.1351	28.9256	25.3165	4.54545
32.7586	28.7356	28.8889	31.25	30.9859	30	26.5306	2.27273
29.0909	41.5929	29.4118	33.8346	30.9859	23.8095	20.2899	9.67742
24.6753	32.7586	25.7143	17.2619	36.3636	30.9091	17.7419	2.22222
27.3973	35.3659	29.1667	23.494	31.3433	28.3784	16.4179	1.38889
30.2632	29.3103	31.25	21.3793	36.6667	24.5614	24.5283	5.17241
31.3725	32.4324	16.4706	19.697	20	30.4878	16.3265	4.91803
32.0513	27.6316	20.7317	25.5556	30	27.6316	4.08163	2.35294
25.3731	28.7879	20.4545	30.7692	29.6296	28	11.7647	1.28205
29.0909	27.0833	21.5278	32.5397	31.5789	30.5085	6.66667	1.35135
32.9268	33.3333	25.1969	20.6452	30.5556	24.5902	18.4615	2.43902
28.75	38.75	14.6853	13.6364	25.8065	26.2295	5	0
23.5294	25	17.7419	15.4545	28.2051	18.9655	6.45161	0
33.3333	18.8406	20	22.6562	30.4878	26.1538	10.3896	1.92308
28.5714	24.0964	25.6637	20.1613	36.6667	32.2581	10.5263	2.85714
20.6349	23.3766	27.7228	30.8411	23.8095	24.6753	4.6875	4.28571
32.7273	27.027	32.1739	20.8791	26.8657	34.2105	12.8205	1.28205
35.0877	26.6667	25	14.6789	25.4545	29.2308	15	2.94118
35.443	17.8947	30.1075	15.625	33.871	28.3333	1.81818	0
32.3944	26.8293	30	25.5814	28.3951	26.5625	4.65116	3.22581
24.6154	27.6596	33.3333	21.1538	29.0323	24.5902	11.9403	4.54545
27.2727	29.0698	16.4179	20.3125	24.1935	20.5128	4.25532	0
24.5902	22.3529	24.8366	28.8288	31.8182	35	14.5833	0
23.8806	16.6667	26.5957	16.129	23.8636	24.2857	3.63636	4.05405
28.3784	27.957	34.0909	25.1799	23.3333	21.7391	17.9487	0
29.2308	18.4615	16.1616	19.2308	25.3731	21.8182	5.26316	0
30.6122	31.6667	23.3333	27.9661	21.0526	26.5823	11.5942	0.980392
30	25.8824	24.1135	28.8889	27.2727	23.8636	11.1111	1.75439
	21.978	16.2162	25	25	26.506	4.65116	1.6129
	26.5823	19.1489	21.1382	29.0909	28.5714	11.6667	1.25
	27.5	25.1799	22.7723	15.2542	23.1884	5.88235	1.66667
	23.6364	12.2642	35.3535	27.5362	40	16.129	6.25
	23.2143	18.8119	18.3673	28.5714	38.5965	11.1111	9.33333
	26.0274	18.2482	35	26.3158	21.2766	12.766	3.7037
	28.8462	20.3704	32.9193	28.2609	27.0833	8.92857	2.5
	29.2308	19.2857	42.4581	37.8788	24.7423	5.71429	0
	33.7209	14.1243	21.5054	16.3934	23.5294	8.77193	0
	29.8851	22	27.4074	35.5932	29.6703	17.5676	3.84615
	25	21.5909	28.4884	22.6667	22.2222		1.16279
	24.0964	15.6863	30.7263	26.4151	29.1139
	18.1818	17.7215	30.9278	25	23.4375
	24.6377	17.6471	30.4348	24.1935
	39.7059	15.3846	31.3333	26.9841
	36.5854	31.5068	31.9588	30
	29.5455	34.5865	28.8462	35.4167
	29.3333	20.4545	35.1852	26.7857
	28.3784	9.58904	34.5	30.137
	33.8235		30.9645	23.9437
	32.967		35.5	28.9855
	29.6703		35.1759	24.1379
	26		20.9877	34.4262
	30.6569		27.0677
	20.9524		33.5878
	32.6087		15.0943
	22.7723		28.125
	36.7521		38.1818
	24.2718		30.3922
	22.8916		30.6748
	27.381		24.3697
	36.0465		32.3232
	30.2326		30.6306

## Sheet: PanelD
Proportion of ISCs (ISCs / total cells) (%)
Day 28
Control	Sdc RNAi 1	Sdc RNAi 2	Sdc RNAi 3
32.2684	21.519	11.0577	3.4965
28.0488	20.9945	2.87356	9.52381
33.4211	19.0184	12.5628	6.06061
27.907	15.8228	12.4	12.3967
32.3944	23.0769	9.67742	5.83942
27.8049	25.8462	10.1523	3.96825
35.1515	25.8621	2.11864	0.900901
34.8387	22.2222	3.38983	2.43902
36.8421	25	4.25532	1.40845
34.6591	23.1293	1.69492	4.65116
31.0078	24.1525	6.52174	1.06383
40	25.8278	4.70588	1.33333
27.907	24.0602	2.05479	20.765
31.8182	26.0116	3.94737	5.66038
36.8852	27.2	23.3083	14.2857
	25.5319	19.4444	5
	27.6151	6.32911	6.30631
	19.8347	25.4237	4.65116
	25.3521	13.7931	10.9756
	26.0163	20.4678	1.13636
	21.3415	11.7021	14
	21.2291	18.3673	11.8182
	17.0732	22.7907
	25.8427	5.35714
	23.5772
	32.8571
	24.6377
	25
	22.2222
	22.2222
