# Supplementary material for: The transmembrane protein Syndecan is required for stem cell survival and maintenance of their nuclear properties
Source: PLoS Genet. 2025 Feb 6;21(2):e1011586. doi: 10.1371/journal.pgen.1011586 (PMC11819509; doi:10.1371/journal.pgen.1011586)
Supplement: S6 Data — (XLSX) [file pgen.1011586.s016.xlsx]

## Sheet: PanelA
	Survival (%)
Days adult life	Control	Sdc RNAi
1	100	100
2	100	100
3	100	99.5098
4	100	99.0196
5	100	98.5294
6	100	98.0392
7	99.422	97.0588
8	99.422	96.5686
9	99.422	96.5686
10	99.422	96.5686
11	99.422	96.5686
12	99.422	96.0784
13	99.422	96.0784
14	99.422	95.5882
15	99.422	95.5882
16	99.422	95.5882
17	99.422	95.5882
18	99.422	95.5882
19	99.422	95.5882
20	99.422	95.5882
21	99.422	95.5882
22	99.422	95.098
23	99.422	95.098
24	99.422	95.098
25	99.422	93.6275
26	98.8439	92.1569
27	98.8439	90.1961
28	98.8439	90.1961
29	98.8439	90.1961
30	98.2659	90.1961
31	97.6879	89.7059
32	97.6879	89.7059
33	94.2197	84.8039
34	90.1734	77.9412
35	86.1272	77.451
36	83.815	75.9804
37	78.0347	74.0196
38	71.0983	68.6275
39	64.7399	64.2157
40	49.1329	53.4314
41	36.4162	42.1569
42	20.2312	31.8627
43	15.6069	25.9804
44	3.46821	14.7059
45	2.89017	11.2745
46	0	6.37255
47	0	2.94118
48	0	1.96078
49	0	1.47059
50	0	0
