# Supplementary material for: The transmembrane protein Syndecan is required for stem cell survival and maintenance of their nuclear properties
Source: PLoS Genet. 2025 Feb 6;21(2):e1011586. doi: 10.1371/journal.pgen.1011586 (PMC11819509; doi:10.1371/journal.pgen.1011586)
Supplement: S7 Data — File contains multiple tabs, representing data plotted in each panel. (XLSX) [file pgen.1011586.s017.xlsx]

## Sheet: Panel A
Area
control	SdcRNAi	Diap1	Diap1, SdcRNAi
9.85	12.11	8.31	7.75
10.09	12.19	8.88	10.65
10.25	12.67	10.57	12.91
10.67	14.45	11.14	12.99
11.38	14.61	11.14	14.53
11.46	14.93	11.38	14.77
11.54	15.33	11.78	15.09
12.27	15.5	12.35	16.22
12.43	15.58	12.99	16.46
12.51	15.98	13.07	16.55
12.51	16.14	13.07	16.55
12.59	16.38	13.16	16.55
12.61	16.46	13.24	16.71
12.61	16.79	13.4	16.71
12.91	16.79	13.4	16.71
12.91	17.43	13.56	16.79
12.94	17.51	13.56	16.95
12.94	17.59	13.72	17.03
12.99	17.76	13.8	17.11
12.99	18.72	13.88	17.27
13.07	18.97	14.04	17.35
13.23	19.05	14.12	17.43
13.4	19.29	14.29	17.84
13.64	19.37	14.29	17.92
13.64	19.69	14.37	17.92
13.64	19.77	14.53	17.92
13.88	19.85	14.61	18.08
13.88	20.18	14.61	18.16
13.96	20.26	15.09	18.56
13.96	20.26	15.09	18.72
14.04	20.58	15.17	18.8
14.04	21.23	15.25	18.89
14.23	21.47	15.25	18.89
14.29	21.63	15.33	19.13
14.37	22.03	15.42	19.37
14.37	22.19	15.42	19.37
14.45	22.68	15.42	19.45
14.45	22.84	15.5	19.45
14.56	22.92	15.5	19.53
14.56	22.92	15.58	19.69
14.61	23.16	15.58	19.69
14.61	23.32	15.66	19.77
14.77	23.81	15.74	20.02
14.77	24.05	15.82	20.42
14.84	24.05	15.82	20.5
14.88	24.21	15.98	20.58
14.88	24.45	16.14	20.58
14.93	24.94	16.3	20.58
15.01	25.02	16.55	20.74
15.01	25.02	16.79	20.98
15.01	25.18	16.79	21.15
15.17	25.34	16.87	21.47
15.25	26.15	16.95	21.47
15.33	26.23	16.95	21.55
15.33	26.31	17.11	21.63
15.33	26.39	17.19	21.63
15.33	26.47	17.27	21.63
15.42	26.63	17.35	21.71
15.58	26.63	17.35	21.79
15.74	26.96	17.35	21.87
15.85	27.04	17.43	21.87
16.04	27.04	17.43	21.95
16.06	27.36	17.51	21.95
16.14	27.52	17.51	21.95
16.17	27.6	17.59	21.95
16.3	27.68	17.76	22.11
16.38	27.76	17.76	22.19
16.38	27.84	17.84	22.28
16.38	27.92	17.84	22.36
16.5	28.01	18	22.44
16.71	28.01	18	22.52
16.76	28.17	18.24	22.6
16.79	28.17	18.4	22.6
16.79	28.17	18.4	22.6
16.82	28.25	18.4	22.68
16.84	28.41	18.4	22.92
16.87	28.73	18.48	23.16
16.95	28.73	18.64	23.24
16.95	28.89	18.64	23.24
16.95	29.14	18.64	23.24
17.03	29.3	18.72	23.41
17.03	29.3	18.72	23.49
17.11	29.46	18.8	23.57
17.11	29.54	18.97	23.57
17.14	29.54	19.13	23.57
17.14	29.54	19.13	23.57
17.19	29.62	19.13	23.57
17.27	29.7	19.13	23.57
17.27	29.86	19.21	23.57
17.43	29.86	19.29	23.65
17.47	29.94	19.29	23.65
17.47	30.1	19.37	23.89
17.47	30.1	19.53	24.13
17.51	30.1	19.53	24.21
17.51	30.18	19.53	24.54
17.51	30.27	19.53	24.54
17.51	30.35	19.61	24.62
17.59	30.59	19.61	24.62
17.59	30.67	19.69	24.62
17.67	30.75	19.69	24.7
17.67	30.91	19.77	24.78
17.73	30.99	19.85	24.78
17.73	31.07	19.85	24.78
17.76	31.15	19.85	24.78
17.76	31.15	19.93	24.86
17.76	31.23	19.93	24.94
17.84	31.56	20.02	25.02
17.84	31.56	20.1	25.02
17.97	31.72	20.1	25.02
18.08	31.72	20.1	25.1
18.08	31.8	20.18	25.18
18.11	31.8	20.26	25.18
18.21	31.96	20.38	25.26
18.24	32.12	20.38	25.5
18.29	32.2	20.42	25.5
18.29	32.44	20.5	25.58
18.32	32.44	20.5	25.67
18.32	32.53	20.58	25.67
18.4	32.77	20.66	25.83
18.4	32.77	20.74	25.83
18.48	32.77	20.74	25.83
18.48	32.85	20.74	25.83
18.64	32.93	20.74	25.83
18.76	32.93	20.82	25.99
18.76	33.01	20.9	26.07
18.8	33.25	20.9	26.07
18.8	33.33	20.98	26.31
18.8	33.41	21.06	26.39
18.8	33.74	21.06	26.47
18.89	33.82	21.06	26.47
18.89	34.06	21.15	26.47
18.97	34.14	21.31	26.47
19.05	34.22	21.31	26.55
19.05	34.62	21.35	26.55
19.05	34.62	21.35	26.63
19.05	34.7	21.39	26.88
19.08	34.78	21.39	27.12
19.09	34.78	21.63	27.12
19.13	34.78	21.63	27.2
19.13	34.87	21.63	27.2
19.21	35.11	21.71	27.2
19.21	35.11	21.71	27.44
19.29	35.11	21.79	27.44
19.33	35.19	21.87	27.52
19.37	35.19	21.95	27.6
19.37	35.27	22.03	27.6
19.37	35.35	22.11	27.68
19.41	35.43	22.11	27.76
19.41	35.59	22.11	27.76
19.45	35.59	22.19	27.84
19.57	35.75	22.32	27.92
19.61	35.75	22.32	27.92
19.65	35.91	22.52	28.01
19.69	35.91	22.6	28.09
19.69	36.08	22.68	28.09
19.77	36.08	22.76	28.09
19.81	36.24	22.84	28.17
19.85	36.32	22.92	28.33
19.85	36.32	22.92	28.41
19.93	36.32	22.92	28.41
20.02	36.4	22.92	28.49
20.05	36.56	22.92	28.49
20.05	36.64	23	28.49
20.1	36.8	23	28.57
20.1	36.8	23.08	28.57
20.18	36.88	23.08	28.57
20.18	37.04	23.16	28.57
20.18	37.45	23.16	28.65
20.18	37.45	23.16	28.65
20.26	37.69	23.24	28.65
20.26	37.77	23.24	28.65
20.29	37.77	23.24	28.81
20.34	37.93	23.41	28.81
20.37	38.01	23.49	28.89
20.38	38.17	23.57	29.05
20.42	38.34	23.57	29.14
20.5	38.58	23.65	29.14
20.5	38.66	23.65	29.14
20.53	38.9	23.73	29.22
20.58	39.06	23.81	29.22
20.58	39.22	23.89	29.38
20.58	39.3	23.89	29.46
20.58	39.63	24.21	29.46
20.66	39.71	24.21	29.46
20.69	39.79	24.29	29.54
20.74	39.87	24.29	29.54
20.74	39.95	24.29	29.62
20.74	40.11	24.37	29.62
20.74	40.11	24.62	29.62
20.82	40.35	24.7	29.86
20.85	40.52	24.78	29.86
20.9	40.52	24.78	29.86
21.06	40.52	24.86	29.94
21.31	40.76	24.86	30.1
21.31	41.08	25.02	30.1
21.33	41.24	25.18	30.1
21.35	41.89	25.18	30.18
21.35	42.05	25.18	30.27
21.39	42.21	25.18	30.35
21.39	42.21	25.18	30.43
21.47	42.37	25.26	30.59
21.5	42.45	25.26	30.59
21.55	42.45	25.26	30.67
21.55	42.94	25.34	30.75
21.55	43.02	25.5	30.75
21.55	43.1	25.58	30.83
21.58	43.74	25.67	30.83
21.67	43.9	25.67	30.99
21.71	43.99	25.83	30.99
21.79	44.07	26.15	30.99
21.87	44.15	26.2	30.99
21.95	44.23	26.2	30.99
21.95	44.31	26.2	31.07
21.98	44.55	26.2	31.23
22.06	44.71	26.23	31.23
22.11	44.71	26.23	31.31
22.11	44.87	26.23	31.48
22.19	45.36	26.39	31.48
22.28	46.16	26.55	31.56
22.36	46.41	26.63	31.56
22.36	46.89	26.71	31.56
22.36	47.05	26.71	31.64
22.44	47.13	26.79	31.64
22.52	47.29	26.79	31.72
22.52	47.62	26.88	31.8
22.6	47.62	27.04	31.8
22.6	47.7	27.12	31.88
22.64	47.86	27.12	31.88
22.64	48.18	27.2	31.96
22.64	48.26	27.52	32.04
22.7	48.34	27.68	32.2
22.76	48.91	27.84	32.2
22.76	49.31	27.84	32.36
22.78	49.72	27.92	32.44
22.78	49.88	28.01	32.61
22.78	49.88	28.01	32.77
22.84	50.2	28.17	32.77
22.84	50.36	28.17	32.77
22.84	50.52	28.25	32.85
22.86	50.6	28.33	32.85
22.92	50.93	28.49	33.01
22.92	51.01	28.49	33.01
22.92	51.01	28.65	33.17
23	51.25	28.65	33.25
23.08	51.49	28.65	33.25
23.08	51.9	28.73	33.41
23.24	52.06	28.81	33.41
23.24	52.06	28.81	33.57
23.29	52.22	28.81	33.57
23.29	52.7	28.81	33.66
23.32	52.78	28.89	33.74
23.49	52.94	28.97	33.82
23.5	52.94	28.97	33.98
23.57	53.11	29.05	33.98
23.58	53.43	29.3	34.22
23.61	53.75	29.3	34.22
23.81	54.07	29.38	34.3
23.81	54.07	29.38	34.3
23.97	54.32	29.44	34.46
23.97	54.64	29.44	34.46
24.05	54.96	29.46	34.46
24.05	55.12	29.62	34.54
24.06	55.2	29.62	34.54
24.21	55.45	29.7	34.7
24.37	55.45	29.76	34.95
24.45	56.5	29.76	35.27
24.45	56.74	30.18	35.43
24.54	57.22	30.35	35.43
24.58	57.22	30.43	35.83
24.62	58.11	30.43	35.83
24.62	58.35	30.43	35.83
24.7	58.43	30.51	35.83
24.94	58.59	30.51	36
25.02	58.76	30.59	36.08
25.1	59.08	30.59	36.08
25.23	59.4	30.67	36.16
25.26	59.56	30.67	36.24
25.34	60.05	30.75	36.32
25.34	60.37	30.75	36.4
25.42	60.93	30.75	36.4
25.5	61.18	30.91	36.64
25.55	62.23	30.91	36.72
25.58	62.79	30.91	36.8
25.67	62.79	30.99	36.88
25.67	62.87	31.23	37.13
25.75	63.03	31.31	37.37
25.88	64.16	31.38	37.45
25.99	66.18	31.38	37.53
26.2	66.34	31.48	37.53
26.23	67.39	31.56	37.77
26.39	67.79	31.72	38.09
26.39	68.52	31.72	38.42
26.39	68.52	31.72	38.42
26.47	69.17	31.8	38.58
26.47	69.89	32.28	38.74
26.52	69.97	32.28	38.74
26.52	70.13	32.36	38.82
26.55	70.78	32.36	38.82
26.55	71.59	32.44	38.82
26.63	72.15	32.61	38.82
26.71	72.23	32.61	38.9
26.71	72.56	32.93	38.9
26.88	72.88	33.25	38.98
26.96	73.28	33.32	39.14
27.04	73.61	33.32	39.14
27.04	74.98	33.33	39.3
27.12	75.3	33.33	39.39
27.28	75.87	33.33	39.39
27.44	76.19	33.41	39.39
27.49	76.91	33.57	39.47
27.6	77.56	33.66	39.55
27.91	77.8	33.66	39.71
27.92	78.45	34.3	39.95
27.92	79.42	34.3	40.11
28.01	82.4	34.38	40.11
28.09	82.56	34.87	40.19
28.09	82.73	34.93	40.27
28.14	83.45	34.93	40.35
28.15	84.34	35.11	40.84
28.17	86.12	35.19	40.92
28.25	88.37	35.26	40.92
28.25	88.78	35.26	41
28.33	88.86	35.43	41.08
28.33	88.86	35.51	41.08
28.33	88.94	35.58	41.08
28.55	89.59	35.58	41.08
28.57	90.55	35.59	41.16
28.63	97.17	35.59	41.32
28.65	99.19	35.67	41.73
28.65	99.35	35.75	41.97
28.73	99.51	35.83	41.97
28.79	100.2	35.91	42.05
28.79	100.4	35.91	42.21
28.79	100.5	35.91	42.21
28.81	104.7	36.08	42.21
28.89	109.5	36.08	42.21
28.95	112.7	36.23	42.53
28.97	117	36.23	42.61
29.05	119.4	36.32	42.69
29.05	119.6	36.4	42.69
29.14	124.7	36.64	42.86
29.62	126	36.64	43.18
29.62	141.8	36.64	43.26
29.62	154.7	36.96	43.42
29.7	163.9	37.2	43.42
29.76	173.8	37.2	43.5
29.94	222.3	37.29	43.58
29.94		37.45	43.66
30.02		37.45	43.74
30.27		37.52	44.55
30.27		37.52	44.55
30.43		37.61	44.71
30.51		37.61	44.71
30.51		37.61	44.71
30.64		37.69	44.79
30.67		37.85	45.03
30.99		37.93	45.03
31.23		37.93	45.03
31.31		38.01	45.12
31.31		38.09	45.12
31.36		38.66	45.12
31.36		38.98	45.28
31.4		38.98	45.36
31.56		39.06	45.6
31.64		39.3	45.68
31.72		39.3	45.76
31.88		39.63	45.84
31.88		39.71	45.84
32.02		39.79	45.92
32.24		39.79	46
32.28		39.79	46.41
32.36		39.79	46.49
32.61		40.03	46.81
32.69		40.03	47.21
32.85		40.27	47.46
33.17		40.35	47.54
33.29		40.43	47.7
33.33		40.43	47.7
33.41		40.52	47.86
33.49		40.6	48.02
33.57		41	48.18
33.66		41.73	48.18
33.74		41.73	48.51
33.74		41.73	48.59
33.74		41.97	49.72
33.82		41.97	49.72
33.98		42.05	49.8
34.22		42.05	50.28
34.38		42.13	50.52
34.46		42.37	50.6
34.78		42.37	50.77
34.97		42.69	50.93
35.27		42.7	51.17
35.51		42.7	51.9
35.51		42.86	51.98
35.9		42.94	53.02
35.9		43.02	53.35
35.91		43.02	53.75
36		43.1	53.75
36.48		43.26	54.15
36.56		43.58	54.8
37.21		43.67	54.8
37.37		43.67	54.96
37.53		43.74	55.2
37.61		44.23	55.69
38.01		44.23	55.69
38.09		44.39	55.85
38.17		44.47	55.85
38.26		44.55	56.33
38.42		44.71	56.66
38.5		44.79	56.74
38.66		44.95	58.67
38.66		45.03	59.32
38.74		45.28	59.8
39.22		45.28	59.8
39.3		45.28	59.97
39.55		45.28	60.21
39.71		45.28	60.69
41.16		45.36	62.55
41.24		45.84	62.71
41.56		46.08	62.87
42.11		46.41	63.52
43.02		46.41	64.16
43.1		46.73	64.4
43.26		47.54	65.62
43.9		47.54	65.7
44.15		47.55	65.94
44.55		47.55	66.18
44.79		47.94	67.55
45.28		47.94	68.12
45.68		47.94	68.92
46.16		48.42	69.17
46.65		48.51	70.7
46.89		48.67	70.86
47.13		48.84	71.35
47.21		48.84	71.35
47.38		48.84	74.41
47.46		48.84	74.41
47.86		49.23	75.46
48.26		49.88	77.96
48.34		50.04	79.25
48.44		50.04	82.32
49.23		50.04	84.58
50.85		51.17	86.36
52.38		51.17	87.41
56.17		51.17	87.41
56.25		51.49	87.65
56.41		51.73	87.65
60.13		52.08	87.65
60.81		52.08	87.81
63.92		52.94	87.89
64.57		52.94	88.05
64.81		53.19	89.59
67.55		53.27	89.59
85.23		53.43	90.63
		54.34	90.63
		54.34	91.85
		54.48	93.06
		55.28	94.35
		56.01	94.35
		56.41	95.32
		56.41	98.3
		56.58	98.3
		56.58	98.3
		56.58	98.38
		57.46	105.3
		57.79	111.1
		58.43	115.2
		58.67	116
		58.92	123.2
		59.08	127.7
		59.24	131.3
		59.56	132.8
		59.8	135.8
		59.89	135.8
		60.45	138.3
		60.61	138.3
		61.26	143.7
		61.82	144
		61.9	214.8
		62.06
		62.14
		62.55
		62.75
		62.75
		63.11
		63.11
		64.73
		64.81
		65.62
		66.18
		66.31
		66.31
		66.58
		66.83
		66.91
		67.63
		68.04
		68.36
		69.09
		69.41
		70.3
		70.51
		70.51
		71.02
		71.43
		71.83
		71.99
		72.72
		73.75
		73.75
		75.62
		75.62
		76.03
		77.96
		79.09
		79.66
		81.68
		82.81
		84.58
		85.07
		88.78
		94.11
		96.69
		101.7
		106.1
		106.1
		109.8
		114.4
		114.8

## Sheet: Correlations Panels B-E
control area	control circularity	SdcRNAi area	SdcRNAi circularity	Diap1 area	Diap1 circularity	Diap1, SdcRNAi area	Diap1, SdcRNAi circularity
9.85	0.918	12.11	0.782	8.31	0.537	7.75	0.284
10.09	0.855	12.19	0.953	8.88	0.495	10.65	0.82
10.25	0.944	12.67	0.826	10.57	0.682	12.91	0.88
10.67	0.913	14.45	0.773	11.14	0.806	12.99	0.808
11.38	0.779	14.61	0.789	11.14	0.726	14.53	0.854
11.46	0.755	14.93	0.772	11.38	0.807	14.77	0.841
11.54	0.657	15.33	0.882	11.78	0.911	15.09	0.634
12.27	0.69	15.5	0.871	12.35	0.907	16.22	0.666
12.43	0.83	15.58	0.782	12.99	0.827	16.46	0.844
12.51	0.887	15.98	0.785	13.07	0.923	16.55	0.767
12.51	0.697	16.14	0.899	13.07	0.87	16.55	0.893
12.59	0.931	16.38	0.73	13.16	0.788	16.55	0.922
12.61	1	16.46	0.837	13.24	0.546	16.71	0.875
12.61	0.978	16.79	0.7	13.4	0.895	16.71	0.875
12.91	0.939	16.79	0.915	13.4	0.895	16.71	0.875
12.91	0.939	17.43	0.857	13.56	0.732	16.79	0.635
12.94	0.662	17.51	0.711	13.56	0.645	16.95	0.79
12.94	0.65	17.59	0.83	13.72	0.807	17.03	0.889
12.99	0.868	17.76	0.776	13.8	0.804	17.11	0.821
12.99	0.898	18.72	0.818	13.88	0.806	17.27	0.706
13.07	0.849	18.97	0.859	14.04	0.826	17.35	0.958
13.23	0.881	19.05	0.856	14.12	0.617	17.43	0.854
13.4	0.886	19.29	0.877	14.29	0.832	17.84	0.903
13.64	0.76	19.37	0.81	14.29	0.86	17.92	0.65
13.64	0.832	19.69	0.716	14.37	0.937	17.92	0.838
13.64	0.911	19.77	0.831	14.53	0.874	17.92	0.855
13.88	0.858	19.85	0.83	14.61	0.879	18.08	0.745
13.88	0.96	20.18	0.763	14.61	0.614	18.16	0.919
13.96	0.813	20.26	0.813	15.09	0.879	18.56	0.759
13.96	0.834	20.26	0.956	15.09	0.868	18.72	0.848
14.04	0.659	20.58	0.501	15.17	0.872	18.8	0.838
14.04	0.848	21.23	0.892	15.25	0.85	18.89	0.818
14.23	0.996	21.47	0.777	15.25	0.685	18.89	0.842
14.29	0.931	21.63	0.845	15.33	0.902	19.13	0.697
14.37	0.873	22.03	0.933	15.42	0.875	19.37	0.881
14.37	0.864	22.19	0.861	15.42	0.851	19.37	0.766
14.45	0.878	22.68	0.887	15.42	0.859	19.45	0.741
14.45	0.805	22.84	0.833	15.5	0.746	19.45	0.802
14.56	0.951	22.92	0.938	15.5	0.924	19.53	0.823
14.56	0.951	22.92	0.747	15.58	0.928	19.69	0.837
14.61	0.447	23.16	0.694	15.58	0.946	19.69	0.858
14.61	0.871	23.32	0.866	15.66	0.912	19.77	0.525
14.77	0.638	23.81	0.853	15.74	0.842	20.02	0.91
14.77	0.94	24.05	0.75	15.82	0.787	20.42	0.829
14.84	0.843	24.05	0.773	15.82	0.922	20.5	0.775
14.88	0.945	24.21	0.735	15.98	0.882	20.58	0.943
14.88	0.927	24.45	0.748	16.14	0.868	20.58	0.943
14.93	0.792	24.94	0.844	16.3	0.941	20.58	0.851
15.01	0.903	25.02	0.936	16.55	0.902	20.74	0.748
15.01	0.829	25.02	0.878	16.79	0.656	20.98	0.899
15.01	0.903	25.18	0.535	16.79	0.808	21.15	0.865
15.17	0.838	25.34	0.826	16.87	0.854	21.47	0.818
15.25	0.656	26.15	0.888	16.95	0.793	21.47	0.693
15.33	0.914	26.23	0.808	16.95	0.72	21.55	0.659
15.33	0.846	26.31	0.81	17.11	0.866	21.63	0.895
15.33	0.846	26.39	0.699	17.19	0.863	21.63	0.855
15.33	0.659	26.47	0.899	17.27	0.469	21.63	0.761
15.42	0.79	26.63	0.773	17.35	0.937	21.71	0.818
15.58	0.868	26.63	0.85	17.35	0.732	21.79	0.963
15.74	0.693	26.96	0.758	17.35	0.78	21.87	0.93
15.85	0.596	27.04	0.875	17.43	0.777	21.87	0.898
16.04	0.755	27.04	0.544	17.43	0.713	21.95	0.753
16.06	0.647	27.36	0.818	17.51	0.78	21.95	0.818
16.14	0.835	27.52	0.876	17.51	0.578	21.95	0.868
16.17	0.708	27.6	0.741	17.59	0.902	21.95	0.901
16.3	0.588	27.68	0.699	17.76	0.757	22.11	0.905
16.38	0.766	27.76	0.694	17.76	0.807	22.19	0.795
16.38	0.782	27.84	0.745	17.84	0.862	22.28	0.465
16.38	0.877	27.92	0.79	17.84	0.786	22.36	0.795
16.5	0.722	28.01	0.929	18	0.722	22.44	0.681
16.71	0.759	28.01	0.868	18	0.852	22.52	0.836
16.76	0.812	28.17	0.82	18.24	0.886	22.6	0.854
16.79	0.769	28.17	0.844	18.4	0.632	22.6	0.721
16.79	0.856	28.17	0.668	18.4	0.878	22.6	0.765
16.82	0.982	28.25	0.899	18.4	0.943	22.68	0.928
16.84	0.726	28.41	0.871	18.4	0.701	22.92	0.57
16.87	0.919	28.73	0.834	18.48	0.646	23.16	0.832
16.95	0.724	28.73	0.754	18.64	0.678	23.24	0.818
16.95	0.799	28.89	0.504	18.64	0.765	23.24	0.926
16.95	0.904	29.14	0.493	18.64	0.79	23.24	0.798
17.03	0.9	29.3	0.861	18.72	0.781	23.41	0.726
17.03	0.744	29.3	0.534	18.72	0.912	23.49	0.894
17.11	0.64	29.46	0.866	18.8	0.615	23.57	0.914
17.11	0.756	29.54	0.689	18.97	0.887	23.57	0.743
17.14	0.635	29.54	0.48	19.13	0.87	23.57	0.743
17.14	0.932	29.54	0.771	19.13	0.833	23.57	0.574
17.19	0.92	29.62	0.888	19.13	0.905	23.57	0.881
17.27	0.885	29.7	0.82	19.13	0.779	23.57	0.765
17.27	0.941	29.86	0.68	19.21	0.657	23.57	0.642
17.43	0.802	29.86	0.652	19.29	0.798	23.65	0.91
17.47	0.933	29.94	0.666	19.29	0.458	23.65	0.362
17.47	0.842	30.1	0.879	19.37	0.952	23.89	0.877
17.47	0.933	30.1	0.844	19.53	0.846	24.13	0.902
17.51	0.879	30.1	0.79	19.53	0.87	24.21	0.842
17.51	0.879	30.18	0.835	19.53	0.793	24.54	0.863
17.51	0.906	30.27	0.913	19.53	0.628	24.54	0.901
17.51	0.879	30.35	0.872	19.61	0.824	24.62	0.897
17.59	0.902	30.59	0.828	19.61	0.767	24.62	0.914
17.59	0.913	30.67	0.575	19.69	0.59	24.62	0.881
17.67	0.688	30.75	0.609	19.69	0.895	24.7	0.745
17.67	0.954	30.91	0.472	19.77	0.857	24.78	0.816
17.73	0.639	30.99	0.819	19.85	0.851	24.78	0.789
17.73	0.82	31.07	0.698	19.85	0.895	24.78	0.789
17.76	0.77	31.15	0.702	19.85	0.658	24.78	0.765
17.76	0.659	31.15	0.843	19.93	0.679	24.86	0.81
17.76	0.746	31.23	0.851	19.93	0.888	24.94	0.847
17.84	0.77	31.56	0.715	20.02	0.776	25.02	0.936
17.84	0.934	31.56	0.832	20.1	0.871	25.02	0.865
17.97	0.57	31.72	0.644	20.1	0.662	25.02	0.889
18.08	0.806	31.72	0.707	20.1	0.914	25.1	0.868
18.08	0.938	31.8	0.777	20.18	0.858	25.18	0.886
18.11	0.839	31.8	0.739	20.26	0.947	25.18	0.712
18.21	0.81	31.96	0.896	20.38	0.943	25.26	0.905
18.24	0.935	32.12	0.923	20.38	0.943	25.5	0.648
18.29	0.773	32.2	0.601	20.42	0.758	25.5	0.648
18.29	0.791	32.44	0.788	20.5	0.906	25.58	0.822
18.32	0.716	32.44	0.806	20.5	0.862	25.67	0.929
18.32	0.893	32.53	0.705	20.58	0.657	25.67	0.929
18.4	0.749	32.77	0.824	20.66	0.817	25.83	0.56
18.4	0.834	32.77	0.773	20.74	0.896	25.83	0.521
18.48	0.882	32.77	0.751	20.74	0.782	25.83	0.795
18.48	0.84	32.85	0.494	20.74	0.66	25.83	0.795
18.64	0.469	32.93	0.729	20.74	0.521	25.83	0.842
18.76	0.905	32.93	0.724	20.82	0.817	25.99	0.908
18.76	0.96	33.01	0.848	20.9	0.903	26.07	0.864
18.8	0.769	33.25	0.824	20.9	0.881	26.07	0.684
18.8	0.831	33.33	0.831	20.98	0.765	26.31	0.654
18.8	0.828	33.41	0.846	21.06	0.855	26.39	0.65
18.8	0.845	33.74	0.729	21.06	0.862	26.47	0.909
18.89	0.688	33.82	0.828	21.06	0.621	26.47	0.849
18.89	0.597	34.06	0.599	21.15	0.578	26.47	0.925
18.97	0.785	34.14	0.81	21.31	0.719	26.47	0.81
19.05	0.856	34.22	0.665	21.31	0.872	26.55	0.828
19.05	0.909	34.62	0.71	21.35	0.865	26.55	0.776
19.05	0.773	34.62	0.587	21.35	0.865	26.63	0.836
19.05	0.8	34.7	0.767	21.39	0.815	26.88	0.916
19.08	0.936	34.78	0.797	21.39	0.861	27.12	0.931
19.09	0.816	34.78	0.499	21.63	0.78	27.12	0.829
19.13	0.521	34.78	0.503	21.63	0.848	27.2	0.832
19.13	0.797	34.87	0.536	21.63	0.902	27.2	0.896
19.21	0.678	35.11	0.821	21.71	0.833	27.2	0.515
19.21	0.771	35.11	0.9	21.71	0.72	27.44	0.697
19.29	0.87	35.11	0.769	21.79	0.934	27.44	0.771
19.33	0.836	35.19	0.828	21.87	0.783	27.52	0.915
19.37	0.771	35.19	0.735	21.95	0.836	27.6	0.931
19.37	0.856	35.27	0.565	22.03	0.476	27.6	0.708
19.37	0.59	35.35	0.671	22.11	0.833	27.68	0.927
19.41	0.537	35.43	0.601	22.11	0.786	27.76	0.681
19.41	0.817	35.59	0.885	22.11	0.932	27.76	0.921
19.45	0.874	35.59	0.65	22.19	0.668	27.84	0.872
19.57	0.895	35.75	0.53	22.32	0.89	27.92	0.877
19.61	0.827	35.75	0.747	22.32	0.89	27.92	0.868
19.65	0.745	35.91	0.8	22.52	0.778	28.01	0.856
19.69	0.764	35.91	0.74	22.6	0.826	28.09	0.826
19.69	0.766	36.08	0.462	22.68	0.561	28.09	0.653
19.77	0.906	36.08	0.555	22.76	0.795	28.09	0.885
19.81	0.864	36.24	0.718	22.84	0.806	28.17	0.79
19.85	0.737	36.32	0.774	22.92	0.442	28.33	0.733
19.85	0.652	36.32	0.771	22.92	0.889	28.41	0.746
19.93	0.888	36.32	0.575	22.92	0.833	28.41	0.889
20.02	0.91	36.4	0.759	22.92	0.649	28.49	0.843
20.05	0.907	36.56	0.638	22.92	0.481	28.49	0.799
20.05	0.8	36.64	0.847	23	0.661	28.49	0.832
20.1	0.807	36.8	0.702	23	0.909	28.57	0.835
20.1	0.78	36.8	0.767	23.08	0.87	28.57	0.848
20.18	0.607	36.88	0.793	23.08	0.827	28.57	0.918
20.18	0.511	37.04	0.663	23.16	0.708	28.57	0.688
20.18	0.835	37.45	0.901	23.16	0.844	28.65	0.835
20.18	0.877	37.45	0.691	23.16	0.601	28.65	0.788
20.26	0.858	37.69	0.689	23.24	0.74	28.65	0.73
20.26	0.868	37.77	0.915	23.24	0.832	28.65	0.299
20.29	0.807	37.77	0.69	23.24	0.909	28.81	0.847
20.34	0.903	37.93	0.776	23.41	0.733	28.81	0.847
20.37	0.885	38.01	0.856	23.49	0.904	28.89	0.898
20.38	0.892	38.17	0.811	23.57	0.723	29.05	0.925
20.42	0.798	38.34	0.653	23.57	0.931	29.14	0.885
20.5	0.759	38.58	0.921	23.65	0.725	29.14	0.857
20.5	0.689	38.66	0.899	23.65	0.779	29.14	0.782
20.53	0.592	38.9	0.713	23.73	0.894	29.22	0.851
20.58	0.865	39.06	0.483	23.81	0.844	29.22	0.712
20.58	0.629	39.22	0.763	23.89	0.537	29.38	0.795
20.58	0.737	39.3	0.584	23.89	0.82	29.46	0.866
20.58	0.928	39.63	0.821	24.21	0.899	29.46	0.847
20.66	0.767	39.71	0.678	24.21	0.733	29.46	0.709
20.69	0.628	39.79	0.752	24.29	0.918	29.54	0.726
20.74	0.782	39.87	0.796	24.29	0.857	29.54	0.925
20.74	0.924	39.95	0.789	24.29	0.642	29.62	0.83
20.74	0.924	40.11	0.752	24.37	0.758	29.62	0.833
20.74	0.865	40.11	0.79	24.62	0.938	29.62	0.75
20.82	0.899	40.35	0.812	24.7	0.743	29.86	0.901
20.85	0.909	40.52	0.802	24.78	0.758	29.86	0.769
20.9	0.746	40.52	0.748	24.78	0.695	29.86	0.769
21.06	0.805	40.52	0.804	24.86	0.477	29.94	0.88
21.31	0.891	40.76	0.601	24.86	0.916	30.1	0.9
21.31	0.669	41.08	0.545	25.02	0.729	30.1	0.808
21.33	0.862	41.24	0.586	25.18	0.639	30.1	0.877
21.35	0.726	41.89	0.352	25.18	0.697	30.18	0.846
21.35	0.444	42.05	0.847	25.18	0.783	30.27	0.75
21.39	0.909	42.21	0.719	25.18	0.809	30.35	0.797
21.39	0.919	42.21	0.628	25.18	0.742	30.43	0.853
21.47	0.833	42.37	0.768	25.26	0.873	30.59	0.641
21.5	0.821	42.45	0.76	25.26	0.762	30.59	0.472
21.55	0.783	42.45	0.784	25.26	0.921	30.67	0.749
21.55	0.648	42.94	0.7	25.34	0.826	30.75	0.886
21.55	0.821	43.02	0.762	25.5	0.74	30.75	0.702
21.55	0.678	43.1	0.865	25.58	0.717	30.83	0.886
21.58	0.732	43.74	0.888	25.67	0.811	30.83	0.815
21.67	0.712	43.9	0.863	25.67	0.676	30.99	0.792
21.71	0.818	43.99	0.862	25.83	0.754	30.99	0.723
21.79	0.815	44.07	0.822	26.15	0.843	30.99	0.723
21.87	0.609	44.15	0.649	26.2	0.617	30.99	0.85
21.95	0.585	44.23	0.8	26.2	0.971	30.99	0.806
21.95	0.836	44.31	0.519	26.2	0.617	31.07	0.799
21.98	0.616	44.55	0.435	26.2	0.971	31.23	0.864
22.06	0.901	44.71	0.645	26.23	0.683	31.23	0.892
22.11	0.532	44.71	0.819	26.23	0.939	31.31	0.859
22.11	0.827	44.87	0.802	26.23	0.361	31.48	0.877
22.19	0.628	45.36	0.88	26.39	0.596	31.48	0.844
22.28	0.867	46.16	0.58	26.55	0.896	31.56	0.869
22.36	0.679	46.41	0.9	26.63	0.737	31.56	0.778
22.36	0.861	46.89	0.618	26.71	0.926	31.56	0.778
22.36	0.893	47.05	0.555	26.71	0.751	31.64	0.881
22.44	0.901	47.13	0.604	26.79	0.545	31.64	0.539
22.52	0.717	47.29	0.858	26.79	0.538	31.72	0.813
22.52	0.887	47.62	0.712	26.88	0.755	31.8	0.84
22.6	0.836	47.62	0.879	27.04	0.705	31.8	0.517
22.6	0.839	47.7	0.843	27.12	0.829	31.88	0.763
22.64	0.883	47.86	0.805	27.12	0.81	31.88	0.896
22.64	0.814	48.18	0.717	27.2	0.874	31.96	0.908
22.64	0.797	48.26	0.86	27.52	0.703	32.04	0.879
22.7	0.863	48.34	0.584	27.68	0.796	32.2	0.833
22.76	0.858	48.91	0.692	27.84	0.778	32.2	0.905
22.76	0.628	49.31	0.562	27.84	0.8	32.36	0.835
22.78	0.789	49.72	0.552	27.92	0.768	32.44	0.781
22.78	0.749	49.88	0.849	28.01	0.9	32.61	0.783
22.78	0.88	49.88	0.613	28.01	0.698	32.77	0.782
22.84	0.76	50.2	0.617	28.17	0.89	32.77	0.782
22.84	0.92	50.36	0.63	28.17	0.897	32.77	0.827
22.84	0.657	50.52	0.477	28.25	0.807	32.85	0.887
22.86	0.876	50.6	0.694	28.33	0.75	32.85	0.839
22.92	0.706	50.93	0.647	28.49	0.794	33.01	0.597
22.92	0.941	51.01	0.873	28.49	0.909	33.01	0.861
22.92	0.866	51.01	0.706	28.65	0.862	33.17	0.863
23	0.892	51.25	0.344	28.65	0.7	33.25	0.786
23.08	0.747	51.49	0.705	28.65	0.788	33.25	0.855
23.08	0.757	51.9	0.531	28.73	0.795	33.41	0.755
23.24	0.718	52.06	0.523	28.81	0.621	33.41	0.74
23.24	0.902	52.06	0.824	28.81	0.678	33.57	0.595
23.29	0.863	52.22	0.724	28.81	0.78	33.57	0.837
23.29	0.792	52.7	0.644	28.81	0.702	33.66	0.937
23.32	0.713	52.78	0.619	28.89	0.502	33.74	0.919
23.49	0.964	52.94	0.847	28.97	0.892	33.82	0.764
23.5	0.826	52.94	0.682	28.97	0.468	33.98	0.753
23.57	0.803	53.11	0.805	29.05	0.704	33.98	0.792
23.58	0.809	53.43	0.846	29.3	0.816	34.22	0.814
23.61	0.547	53.75	0.841	29.3	0.764	34.22	0.843
23.81	0.753	54.07	0.8	29.38	0.665	34.3	0.887
23.81	0.9	54.07	0.608	29.38	0.901	34.3	0.52
23.97	0.768	54.32	0.489	29.44	0.91	34.46	0.872
23.97	0.903	54.64	0.193	29.44	0.91	34.46	0.872
24.05	0.883	54.96	0.875	29.46	0.746	34.46	0.813
24.05	0.87	55.12	0.577	29.62	0.741	34.54	0.874
24.06	0.819	55.2	0.596	29.62	0.578	34.54	0.625
24.21	0.776	55.45	0.828	29.7	0.871	34.7	0.828
24.37	0.722	55.45	0.642	29.76	0.873	34.95	0.904
24.45	0.755	56.5	0.455	29.76	0.873	35.27	0.88
24.45	0.921	56.74	0.4	30.18	0.739	35.43	0.922
24.54	0.625	57.22	0.837	30.35	0.913	35.43	0.922
24.58	0.579	57.22	0.704	30.43	0.707	35.83	0.894
24.62	0.773	58.11	0.556	30.43	0.732	35.83	0.855
24.62	0.878	58.35	0.847	30.43	0.695	35.83	0.7
24.7	0.882	58.43	0.893	30.51	0.636	35.83	0.86
24.94	0.887	58.59	0.848	30.51	0.572	36	0.692
25.02	0.721	58.76	0.798	30.59	0.721	36.08	0.799
25.1	0.721	59.08	0.707	30.59	0.498	36.08	0.799
25.23	0.708	59.4	0.585	30.67	0.849	36.16	0.517
25.26	0.88	59.56	0.868	30.67	0.661	36.24	0.855
25.34	0.657	60.05	0.52	30.75	0.815	36.32	0.874
25.34	0.864	60.37	0.86	30.75	0.795	36.4	0.617
25.42	0.801	60.93	0.484	30.75	0.549	36.4	0.889
25.5	0.773	61.18	0.871	30.91	0.641	36.64	0.785
25.55	0.961	62.23	0.552	30.91	0.819	36.72	0.825
25.58	0.801	62.79	0.619	30.91	0.629	36.8	0.718
25.67	0.715	62.79	0.409	30.99	0.356	36.88	0.822
25.67	0.922	62.87	0.765	31.23	0.955	37.13	0.761
25.75	0.862	63.03	0.863	31.31	0.88	37.37	0.869
25.88	0.925	64.16	0.712	31.38	0.938	37.45	0.776
25.99	0.795	66.18	0.711	31.38	0.938	37.53	0.925
26.2	0.878	66.34	0.548	31.48	0.606	37.53	0.769
26.23	0.723	67.39	0.347	31.56	0.813	37.77	0.886
26.39	0.799	67.79	0.56	31.72	0.892	38.09	0.886
26.39	0.559	68.52	0.449	31.72	0.645	38.42	0.856
26.39	0.823	68.52	0.777	31.72	0.843	38.42	0.856
26.47	0.744	69.17	0.846	31.8	0.761	38.58	0.731
26.47	0.872	69.89	0.656	32.28	0.723	38.74	0.755
26.52	0.848	69.97	0.654	32.28	0.707	38.74	0.531
26.52	0.583	70.13	0.82	32.36	0.447	38.82	0.769
26.55	0.749	70.78	0.62	32.36	0.779	38.82	0.895
26.55	0.639	71.59	0.499	32.44	0.615	38.82	0.786
26.63	0.93	72.15	0.641	32.61	0.752	38.82	0.843
26.71	0.549	72.23	0.339	32.61	0.672	38.9	0.668
26.71	0.577	72.56	0.797	32.93	0.75	38.9	0.883
26.88	0.825	72.88	0.402	33.25	0.684	38.98	0.854
26.96	0.935	73.28	0.853	33.32	0.807	39.14	0.728
27.04	0.737	73.61	0.773	33.32	0.807	39.14	0.708
27.04	0.52	74.98	0.256	33.33	0.64	39.3	0.704
27.12	0.843	75.3	0.705	33.33	0.716	39.39	0.819
27.28	0.467	75.87	0.506	33.33	0.487	39.39	0.819
27.44	0.867	76.19	0.62	33.41	0.738	39.39	0.742
27.49	0.786	76.91	0.362	33.57	0.881	39.47	0.827
27.6	0.938	77.56	0.571	33.66	0.486	39.55	0.658
27.91	0.711	77.8	0.614	33.66	0.527	39.71	0.791
27.92	0.913	78.45	0.838	34.3	0.89	39.95	0.854
27.92	0.668	79.42	0.576	34.3	0.739	40.11	0.735
28.01	0.713	82.4	0.342	34.38	0.747	40.11	0.735
28.09	0.761	82.56	0.633	34.87	0.559	40.19	0.64
28.09	0.813	82.73	0.573	34.93	0.98	40.27	0.712
28.14	0.543	83.45	0.79	34.93	0.98	40.35	0.575
28.15	0.784	84.34	0.519	35.11	0.589	40.84	0.923
28.17	0.603	86.12	0.681	35.19	0.607	40.92	0.651
28.25	0.808	88.37	0.307	35.26	0.918	40.92	0.75
28.25	0.864	88.78	0.38	35.26	0.918	41	0.518
28.33	0.734	88.86	0.8	35.43	0.537	41.08	0.868
28.33	0.847	88.86	0.731	35.51	0.75	41.08	0.705
28.33	0.86	88.94	0.616	35.58	0.955	41.08	0.705
28.55	0.702	89.59	0.38	35.58	0.955	41.08	0.495
28.57	0.796	90.55	0.663	35.59	0.565	41.16	0.815
28.63	0.763	97.17	0.541	35.59	0.73	41.32	0.751
28.65	0.748	99.19	0.275	35.67	0.662	41.73	0.899
28.65	0.73	99.35	0.501	35.75	0.592	41.97	0.924
28.73	0.748	99.51	0.566	35.83	0.878	41.97	0.827
28.79	0.979	100.2	0.47	35.91	0.845	42.05	0.867
28.79	0.783	100.4	0.806	35.91	0.89	42.21	0.88
28.79	0.885	100.5	0.565	35.91	0.749	42.21	0.868
28.81	0.896	104.7	0.483	36.08	0.777	42.21	0.737
28.89	0.759	109.5	0.789	36.08	0.83	42.21	0.904
28.95	0.695	112.7	0.278	36.23	0.787	42.53	0.403
28.97	0.784	117	0.72	36.23	0.787	42.61	0.744
29.05	0.809	119.4	0.587	36.32	0.757	42.69	0.813
29.05	0.918	119.6	0.598	36.4	0.806	42.69	0.579
29.14	0.722	124.7	0.42	36.64	0.554	42.86	0.558
29.62	0.649	126	0.444	36.64	0.611	43.18	0.599
29.62	0.687	141.8	0.747	36.64	0.678	43.26	0.826
29.62	0.719	154.7	0.405	36.96	0.601	43.42	0.821
29.7	0.923	163.9	0.538	37.2	0.912	43.42	0.745
29.76	0.775	173.8	0.468	37.2	0.912	43.5	0.754
29.94	0.712	222.3	0.34	37.29	0.773	43.58	0.564
29.94	0.649			37.45	0.776	43.66	0.592
30.02	0.783			37.45	0.453	43.74	0.743
30.27	0.632			37.52	0.825	44.55	0.894
30.27	0.832			37.52	0.825	44.55	0.691
30.43	0.68			37.61	0.84	44.71	0.758
30.51	0.826			37.61	0.822	44.71	0.758
30.51	0.869			37.61	0.678	44.71	0.61
30.64	0.886			37.69	0.694	44.79	0.858
30.67	0.734			37.85	0.538	45.03	0.706
30.99	0.903			37.93	0.803	45.03	0.478
31.23	0.87			37.93	0.55	45.03	0.712
31.31	0.713			38.01	0.786	45.12	0.794
31.31	0.803			38.09	0.51	45.12	0.877
31.36	0.753			38.66	0.621	45.12	0.877
31.36	0.86			38.98	0.822	45.28	0.773
31.4	0.817			38.98	0.758	45.36	0.687
31.56	0.801			39.06	0.901	45.6	0.898
31.64	0.703			39.3	0.796	45.68	0.858
31.72	0.775			39.3	0.678	45.76	0.918
31.88	0.8			39.63	0.665	45.84	0.708
31.88	0.696			39.71	0.702	45.84	0.541
32.02	0.641			39.79	0.794	45.92	0.587
32.24	0.627			39.79	0.636	46	0.504
32.28	0.59			39.79	0.832	46.41	0.837
32.36	0.539			39.79	0.832	46.49	0.453
32.61	0.813			40.03	0.787	46.81	0.813
32.69	0.885			40.03	0.914	47.21	0.841
32.85	0.708			40.27	0.72	47.46	0.883
33.17	0.767			40.35	0.712	47.54	0.81
33.29	0.641			40.43	0.899	47.7	0.701
33.33	0.573			40.43	0.899	47.7	0.701
33.41	0.712			40.52	0.754	47.86	0.599
33.49	0.722			40.6	0.658	48.02	0.866
33.57	0.83			41	0.818	48.18	0.728
33.66	0.503			41.73	0.751	48.18	0.728
33.74	0.773			41.73	0.793	48.51	0.902
33.74	0.686			41.73	0.793	48.59	0.828
33.74	0.676			41.97	0.731	49.72	0.901
33.82	0.8			41.97	0.789	49.72	0.495
33.98	0.686			42.05	0.833	49.8	0.689
34.22	0.791			42.05	0.833	50.28	0.86
34.38	0.755			42.13	0.825	50.52	0.81
34.46	0.709			42.37	0.886	50.6	0.514
34.78	0.724			42.37	0.886	50.77	0.634
34.97	0.638			42.69	0.731	50.93	0.85
35.27	0.818			42.7	0.774	51.17	0.733
35.51	0.855			42.7	0.774	51.9	0.288
35.51	0.742			42.86	0.829	51.98	0.482
35.9	0.821			42.94	0.634	53.02	0.329
35.9	0.768			43.02	0.672	53.35	0.525
35.91	0.857			43.02	0.733	53.75	0.837
36	0.758			43.1	0.475	53.75	0.837
36.48	0.67			43.26	0.813	54.15	0.376
36.56	0.819			43.58	0.805	54.8	0.732
37.21	0.705			43.67	0.821	54.8	0.732
37.37	0.709			43.67	0.821	54.96	0.668
37.53	0.948			43.74	0.799	55.2	0.646
37.61	0.845			44.23	0.796	55.69	0.683
38.01	0.547			44.23	0.766	55.69	0.683
38.09	0.829			44.39	0.856	55.85	0.783
38.17	0.779			44.47	0.75	55.85	0.783
38.26	0.657			44.55	0.857	56.33	0.607
38.42	0.728			44.71	0.682	56.66	0.184
38.5	0.677			44.79	0.376	56.74	0.436
38.66	0.575			44.95	0.635	58.67	0.482
38.66	0.824			45.03	0.472	59.32	0.561
38.74	0.722			45.28	0.809	59.8	0.692
39.22	0.751			45.28	0.851	59.8	0.692
39.3	0.627			45.28	0.907	59.97	0.205
39.55	0.862			45.28	0.851	60.21	0.743
39.71	0.657			45.28	0.907	60.69	0.95
41.16	0.745			45.36	0.469	62.55	0.746
41.24	0.821			45.84	0.857	62.71	0.703
41.56	0.71			46.08	0.855	62.87	0.486
42.11	0.716			46.41	0.586	63.52	0.713
43.02	0.69			46.41	0.664	64.16	0.513
43.1	0.72			46.73	0.718	64.4	0.864
43.26	0.769			47.54	0.779	65.62	0.57
43.9	0.845			47.54	0.702	65.7	0.642
44.15	0.8			47.55	0.667	65.94	0.181
44.55	0.88			47.55	0.667	66.18	0.495
44.79	0.595			47.94	0.662	67.55	0.654
45.28	0.419			47.94	0.71	68.12	0.71
45.68	0.839			47.94	0.901	68.92	0.382
46.16	0.765			48.42	0.811	69.17	0.456
46.65	0.724			48.51	0.804	70.7	0.577
46.89	0.613			48.67	0.698	70.86	0.788
47.13	0.763			48.84	0.834	71.35	0.491
47.21	0.739			48.84	0.943	71.35	0.491
47.38	0.495			48.84	0.834	74.41	0.603
47.46	0.333			48.84	0.943	74.41	0.603
47.86	0.675			49.23	0.668	75.46	0.643
48.26	0.739			49.88	0.655	77.96	0.256
48.34	0.702			50.04	0.49	79.25	0.719
48.44	0.83			50.04	0.874	82.32	0.0853
49.23	0.723			50.04	0.705	84.58	0.304
50.85	0.688			51.17	0.566	86.36	0.344
52.38	0.905			51.17	0.814	87.41	0.493
56.17	0.693			51.17	0.702	87.41	0.493
56.25	0.329			51.49	0.82	87.65	0.693
56.41	0.699			51.73	0.666	87.65	0.693
60.13	0.699			52.08	0.782	87.65	0.276
60.81	0.517			52.08	0.782	87.81	0.794
63.92	0.681			52.94	0.865	87.89	0.349
64.57	0.598			52.94	0.752	88.05	0.636
64.81	0.728			53.19	0.573	89.59	0.675
67.55	0.64			53.27	0.636	89.59	0.675
85.23	0.622			53.43	0.756	90.63	0.272
				54.34	0.843	90.63	0.617
				54.34	0.843	91.85	0.589
				54.48	0.471	93.06	0.179
				55.28	0.771	94.35	0.455
				56.01	0.852	94.35	0.455
				56.41	0.661	95.32	0.684
				56.41	0.679	98.3	0.502
				56.58	0.736	98.3	0.502
				56.58	0.713	98.3	0.614
				56.58	0.71	98.38	0.587
				57.46	0.847	105.3	0.275
				57.79	0.79	111.1	0.679
				58.43	0.587	115.2	0.621
				58.67	0.594	116	0.541
				58.92	0.782	123.2	0.331
				59.08	0.629	127.7	0.535
				59.24	0.532	131.3	0.368
				59.56	0.811	132.8	0.324
				59.8	0.655	135.8	0.532
				59.89	0.795	135.8	0.532
				60.45	0.795	138.3	0.456
				60.61	0.796	138.3	0.456
				61.26	0.612	143.7	0.306
				61.82	0.61	144	0.253
				61.9	0.769	214.8	0.338
				62.06	0.618
				62.14	0.432
				62.55	0.83
				62.75	0.61
				62.75	0.61
				63.11	0.583
				63.11	0.734
				64.73	0.68
				64.81	0.722
				65.62	0.897
				66.18	0.575
				66.31	0.848
				66.31	0.848
				66.58	0.712
				66.83	0.663
				66.91	0.731
				67.63	0.579
				68.04	0.791
				68.36	0.582
				69.09	0.384
				69.41	0.857
				70.3	0.666
				70.51	0.575
				70.51	0.575
				71.02	0.554
				71.43	0.732
				71.83	0.607
				71.99	0.679
				72.72	0.724
				73.75	0.807
				73.75	0.807
				75.62	0.726
				75.62	0.376
				76.03	0.745
				77.96	0.527
				79.09	0.717
				79.66	0.73
				81.68	0.509
				82.81	0.794
				84.58	0.822
				85.07	0.56
				88.78	0.455
				94.11	0.574
				96.69	0.82
				101.7	0.727
				106.1	0.439
				106.1	0.439
				109.8	0.648
				114.4	0.33
				114.8	0.51

## Sheet: Panel F
Aspect ratio, large cells
control	SdcRNAi	Diap1	Diap1, SdcRNAi
1.75	2.35	2.92	1.25
1.23	2.51	1.29	1.78
1.48	3.43	1.93	2.88
3.02	1.17	2.82	1.19
1.37	2.32	1.64	1.2
1.46	1.36	1.85	1.83
2.02	1.91	1.26	6.17
1.28	4.62	2.21	2.52
2.2	2.26	1.78	3.64
1.67	2.3	1.78	3.17
1.81	2.986	1.41	1.22
2.22	1.26	1.55	1.22
	1.57	2.924	2.87
	1.56	2.32	1.77
	2.58	1.82	1.77
	1.54	1.66	2.134
	1.94	1.66	2.17
	1.22	2.93	1.21
	1.52	1.68	1.21
	1.38	1.27	1.79
	1.25	1.65	1.79
	2.03	1.83	2.65
	2.41	1.67	7.32
	3.02	1.61	2.78
	1.45	1.07	2.58
	2.4	1.24	2.18
	2.44	1.92	1.52
	1.07	1.52	1.52
	2.13	1.78	7.34
	3.33	1.44	1.251
	3.36	2.59	1.09
	1.13	3.09	1.74
	1.34	1.5	1.92
	2.65	1.87	1.77
	1.38	1.42	1.79
	1.15	1.3	2.77
	1.38	1.43	1.05
	1.69	1.54	2.45
	1.47	1.21	2.3
	1.39	1.69	5.33
	1.21	1.83	1.45
	3.01	2.04	1.67
	1.16	1.6	1.75
	2.24	3.09	4.13
	1.19	3.09	2.07
	2.7	1.47	2.28
	2.22	1.89	1.26
	1.391	1.83	1.48
	1.03	1.43	1.48
	1.23	1.2	1.3
	1.62	1.9	1.3
	2.1	1.58	1.93
	2.83	1.58	4.55
	3.267	1.44	1.23
	2.72	2.06	2.74
	3.19	1.74	2.93
	1.22	2.4	1.55
	1.35	1.19	1.98
	1.77	1.6	1.98
	2.36	1.34	1.75
	1.52	1.2	1.75
	1.42	1.91	7.87
	2.98	1.77	1.47
	1.98	1.77	1.88
	1.66	1.88	1.9
	1.47	1.27	2.32
	1.718	2.09	2.32
	1.33	1.94	2.34
	1.37	1.816	2.49
	5.41	1.49	2.43
	2.01	1.49	2.16
	2.27	1.11	1.95
	1.61	1.36	1.95
	4.32	2.15	2.07
	2.62	1.85	2.79
	1.96	1.78	2.79
	1.33	1.35	1.78
	2.3	1.34	2.35
	3.823	1.52	2.8
	2.2	1.48	1.97
	1.82	1.82	1.05
	1.75	2.14	2.06
	2.59	1.16	4.01
	2.29	1.56	2.66
	4.37	1.23	2.25
	3.77	2.32	4.28
	1.44	2.32	2.09
	1.44	2.16	2.09
	2.08	3.53	1.64
	1.35	1.62	1.64
	1.99		1.3
	2.09		1.78
	2.87		1.54
	1.82
	2.55
	2.65
	1.29
	2.29
	3.33
	1.58
	4.16
	1.34
	2.2
	2.35
	1.85
	1.31
	1.32
	4.32
	3.2
	1.77
	2.91

## Sheet: Panel G
ISC Form factor large cells
control	SdcRNAi	Diap1	Diap1, SdcRNAi
0.688	0.617	0.49	0.86
0.905	0.63	0.874	0.81
0.693	0.477	0.705	0.514
0.329	0.694	0.566	0.634
0.699	0.647	0.814	0.85
0.699	0.873	0.702	0.733
0.517	0.706	0.82	0.288
0.681	0.344	0.666	0.482
0.598	0.705	0.782	0.329
0.728	0.531	0.782	0.525
0.64	0.523	0.865	0.837
0.622	0.824	0.752	0.837
	0.724	0.573	0.376
	0.644	0.636	0.732
	0.619	0.756	0.732
	0.847	0.843	0.668
	0.682	0.843	0.646
	0.805	0.471	0.683
	0.846	0.771	0.683
	0.841	0.852	0.783
	0.8	0.661	0.783
	0.608	0.679	0.607
	0.489	0.736	0.184
	0.193	0.713	0.436
	0.875	0.71	0.482
	0.577	0.847	0.561
	0.596	0.79	0.692
	0.828	0.587	0.692
	0.642	0.594	0.205
	0.455	0.782	0.743
	0.4	0.629	0.95
	0.837	0.532	0.746
	0.704	0.811	0.703
	0.556	0.655	0.486
	0.847	0.795	0.713
	0.893	0.795	0.513
	0.848	0.796	0.864
	0.798	0.612	0.57
	0.707	0.61	0.642
	0.585	0.769	0.181
	0.868	0.618	0.495
	0.52	0.432	0.654
	0.86	0.83	0.71
	0.484	0.61	0.382
	0.871	0.61	0.456
	0.552	0.583	0.577
	0.619	0.734	0.788
	0.409	0.68	0.491
	0.765	0.722	0.491
	0.863	0.897	0.603
	0.712	0.575	0.603
	0.711	0.848	0.643
	0.548	0.848	0.256
	0.347	0.712	0.719
	0.56	0.663	0.0853
	0.449	0.731	0.304
	0.777	0.579	0.344
	0.846	0.791	0.493
	0.656	0.582	0.493
	0.654	0.384	0.693
	0.82	0.857	0.693
	0.62	0.666	0.276
	0.499	0.575	0.794
	0.641	0.575	0.349
	0.339	0.554	0.636
	0.797	0.732	0.675
	0.402	0.607	0.675
	0.853	0.679	0.272
	0.773	0.724	0.617
	0.256	0.807	0.589
	0.705	0.807	0.179
	0.506	0.726	0.455
	0.62	0.376	0.455
	0.362	0.745	0.684
	0.571	0.527	0.502
	0.614	0.717	0.502
	0.838	0.73	0.614
	0.576	0.509	0.587
	0.342	0.794	0.275
	0.633	0.822	0.679
	0.573	0.56	0.621
	0.79	0.455	0.541
	0.519	0.574	0.331
	0.681	0.82	0.535
	0.307	0.727	0.368
	0.38	0.439	0.324
	0.8	0.439	0.532
	0.731	0.648	0.532
	0.616	0.33	0.456
	0.38	0.51	0.456
	0.663		0.306
	0.541		0.253
	0.275		0.338
	0.501
	0.566
	0.47
	0.806
	0.565
	0.483
	0.789
	0.278
	0.72
	0.587
	0.598
	0.42
	0.444
	0.747
	0.405
	0.538
	0.468
	0.34
