# Supplementary material for: The transmembrane protein Syndecan is required for stem cell survival and maintenance of their nuclear properties
Source: PLoS Genet. 2025 Feb 6;21(2):e1011586. doi: 10.1371/journal.pgen.1011586 (PMC11819509; doi:10.1371/journal.pgen.1011586)
Supplement: S8 Data — File contains multiple tabs, representing data plotted in each panel. (XLSX) [file pgen.1011586.s018.xlsx]

## Sheet: PanelB
Genotype	Replicate	Gut (running total)	Number of ISCs	Number of ISCs with DNA damage	Proportion of ISCs with DNA damage
Control	1	1	101	1	0.990099
		2	138	1	0.724638
	2	3	127	0	0
		4	60	0	0
		5	46	2	4.34783
		6	57	2	3.50877
	3	7	41	0	0
		8	57	0	0
		9	43	0	0
		10	69	1	1.44928
		11	47	0	0
		12	57	2	3.50877
		13	35	0	0
		14	53	0	0
		15	46	1	2.17391
		16	45	0	0
Sdc RNAi 1	1	1	34	0	0
		2	38	0	0
		3	31	0	0
		4	25	3	12
		5	45	2	4.44444
		6	84	0	0
		7	30	0	0
		8	34	0	0
		9	54	0	0
		10	34	0	0
	2	11	57	0	0
		12	39	0	0
		13	64	0	0
		14	45	0	0
		15	34	0	0
		16	48	0	0
		17	66	3	4.54545
		18	24	1	4.16667
	3	19	37	1	2.7027
		20	30	0	0
		21	32	1	3.125
		22	34	0	0
		23	36	1	2.77778
		24	43	1	2.32558
		25	11	1	9.09091
		26	45	0	0
Sdc RNAi 2	1	1	23	1	4.34783
		2	5	0	0
		3	25	5	20
		4	31	2	6.45161
		5	12	0	0
		6	20	0	0
	2	7	5	2	40
		8	4	1	25
		9	2	1	50
		10	1	0	0
		11	6	1	16.6667
		12	4	2	50
		13	3	0	0
		14	6	2	33.3333
	3	15	9	0	0
		16	30	0	0
		17	27	0	0
		18	29	1	3.44828
		19	5	1	20
		20	14	0	0
		21	6	1	16.6667
Sdc RNAi 3	1	1	5	1	20
		2	10	3	30
		3	6	4	66.6667
		4	15	10	66.6667
		5	8	7	87.5
		6	5	2	40
		7	1	1	100
	2	8	3	2	66.6667
		9	1	1	100
		10	4	2	50
		11	1	1	100
		12	1	1	100
		13	38	29	76.3158
		14	6	4	66.6667
		15	18	8	44.4444
		16	4	3	75
		17	7	5	71.4286
		18	4	0	0
	3	19	1	1	100
		20	31	6	19.3548

## Sheet: PanelC
Genotype	Replicate	Gut (running total)	Number of ISCs	Number of ISCs with DNA damage	Proportion of ISCs with DNA damage
Control	1	1	89	0		0
		2	94	0		0
		3	108	6		0.0555556
		4	109	3		0.0275229
		5	137	5		0.0364964
		6	103	2		0.0194175
		7	111	4		0.036036
	2	7	115	0		0
		2	79	0		0
		1	72	0		0
		3	143	1		0.00699301
		4	88	0		0
		5	105	0		0
		6	79	0		0
Koi RNAi Klar RNAi	1	1	108	1		0.00925926
		2	77	3		0.038961
		3	93	0		0
		4	163	1		0.00613497
		5	105	0		0
		6	112	2		0.0178571
		7	136	2		0.0147059
	2	1	83	4		0.0481928
		2	63	3		0.047619
		3	55	1		0.0181818
		4	107	3		0.0280374
		5	54	0		0
		6	56	0		0
		7	38	1		0.0263158
		8	66	0		0
Koi RNAi Msp300 RNAi	1	1	116	0		0
		2	155	4		0.0258065
		3	134	3		0.0223881
		4	128	0		0
		5	116	5		0.0431034
		6	126	3		0.0238095
		7	167	3		0.0179641
		8	146	0		0
	2	1	67	0		0
		2	52	0		0
		4	81	0		0
		5	71	4		0.056338
		6	57	1		0.0175439
		7	74	3		0.0405405
		9	103	0		0
		10	71	1		0.0140845
Sdc RNAi	1	1	12	3		0.25
		2	15	7		0.466667
		3	33	12		0.363636
		4	20	11		0.55
		5	24	12		0.5
		6	33	17		0.515152
	2	1	19	10		0.526316
		2	4	1		0.25
		3	9	5		0.555556
		4	16	9		0.5625

## Sheet: PanelD
Genotype	Replicate	Gut (running total)	Number of ISCs	Number of ISCs with DNA damage	Proportion of ISCs with DNA damage
Control	1	1	74	2	2.7027
		2	36	1	2.77778
		3	35	0	0
		4	42	0	0
		5	47	0	0
		6	58	0	0
		7	54	1	1.85185
		8	52	1	1.92308
	2	9	92	0	0
		10	58	1	1.72414
		11	53	0	0
		12	43	0	0
		13	59	0	0
		14	72	0	0
		15	72	0	0
	3	16	81	0	0
		17	82	0	0
		18	67	2	2.98507
		19	79	0	0
		20	85	0	0
		21	53	1	1.88679
		22	51	0	0
DIAP1	1	1	38	0	0
		2	48	1	2.08333
		3	64	1	1.5625
		4	58	1	1.72414
		5	38	0	0
		6	44	0	0
		7	75	0	0
		8	70	1	1.42857
		9	54	1	1.85185
	2	10	51	0	0
		11	53	0	0
		12	57	1	1.75439
		13	64	1	1.5625
		14	54	0	0
		15	65	0	0
		16	59	0	0
		17	25	0	0
		18	51	0	0
	3	19	29	1	3.44828
		20	45	0	0
		21	115	0	0
		22	72	1	1.38889
		23	63	0	0
Sdc RNAi	1	1	18	1	5.55556
		2	34	2	5.88235
		3	16	9	56.25
		4	23	5	21.7391
		5	9	1	11.1111
		6	23	5	21.7391
	2	7	35	8	22.8571
		8	18	3	16.6667
		9	12	4	33.3333
		10	39	4	10.2564
		11	22	10	45.4545
		12	6	4	66.6667
		13	14	5	35.7143
		14	22	6	27.2727
		15	7	5	71.4286
	3	16	10	6	60
		17	11	2	18.1818
		18	18	8	44.4444
		19	22	12	54.5455
		20	7	5	71.4286
		21	20	2	10
		22	16	9	56.25
		23	21	11	52.381
Sdc RNAi, DIAP1	1	1	28	14	50
		2	30	11	36.6667
		3	40	7	17.5
		4	42	11	26.1905
		5	27	13	48.1481
		6	37	12	32.4324
		7	20	9	45
		8	17	5	29.4118
		9	11	4	36.3636
		10	25	15	60
		11	16	1	6.25
	2	12	37	7	18.9189
		13	34	12	35.2941
		14	12	1	8.33333
		15	37	7	18.9189
		16	41	1	2.43902
		17	34	2	5.88235
		18	55	5	9.09091
	3	19	35	14	40
		20	29	12	41.3793
		21	22	3	13.6364
		22	53	14	26.4151
		23	40	21	52.5
		24	30	9	30
