# Supplementary material for: The transmembrane protein Syndecan is required for stem cell survival and maintenance of their nuclear properties
Source: PLoS Genet. 2025 Feb 6;21(2):e1011586. doi: 10.1371/journal.pgen.1011586 (PMC11819509; doi:10.1371/journal.pgen.1011586)
Supplement: S9 Data — File contains multiple tabs, representing data plotted in each panel. (XLSX) [file pgen.1011586.s019.xlsx]

## Sheet: Panel C
Quantification done in neuroblasts only, using Fiji
	Condition	Replicate	Age	Brain	Lobe	Cellule	0=H2Av Negatif et 1=H2Av Positif
	RNAi Syndecan	1	3-4-days old	Brain-3	Lobe A (haut)	1	0			Number neuroblasts H2Av negative
						2	0			3-4 days old	5 days old	6 days old
						3	0		RNAi Syndecan	118	56	41
						4	0		Control	136	56	46
						5	0			Number neuroblasts H2Av positive
						6	0			3-4 days old	5 days old	6 days old
						7	0		RNAi Syndecan	1	0	0
						8	0		Control	1	2	0
						9	0
						10	0
						11	0
						12	0			% neuroblasts H2Av negative
					Lobe B (bas)	13	0			3-4 days old	5 days old	6 days old
						14	0		RNAi Syndecan	99.1597	100	100
						15	0		Control	99.2701	96.5517	100
						16	0			% neuroblasts H2Av positive
						17	0			3-4 days old	5 days old	6 days old
						18	0		RNAi Syndecan	0.840336	0	0
				Brain-4	Lobe A	Signal too weak			Control	0.729927	3.44828	0
					Lobe B
			5-days old	Brain-5	Lobe A (haut)	1	0
						2	0
						3	0
						4	0
						5	0
						6	0
						7	0
						8	0
						9	0
						10	0
						11	0
					Lobe B (bas)	12	0
						13	0
						14	0
						15	0
						16	0
						17	0
						18	0
						19	0
						20	0
						21	0
				Brain-6	Lobe A	1	0
						2	0
						3	0
						4	0
						5	0
						6	0
					Lobe B	7	0
						8	0
						9	0
						10	0
						11	0
						12	0
						13	0
						14	0
						15	0
				Brain-7	Lobe A	Brain too flat
					Lobe B
			6-days old	Brain-1	Lobe A	1	0
						2	0
						3	0
						4	0
					Lobe B	5	0
						6	0
						7	0
				Brain-2	Lobe A	1	0
						2	0
						3	0
						4	0
						5	0
						6	0
						7	0
					Lobe B	8	0
						9	0
						10	0
						11	0
						12	0
						13	0
						14	0
				Brain-8	Lobe A	1	0
						2	0
						3	0
						4	0
						5	0
						6	0
						7	0
					Lobe B	8	0
						9	0
						10	0
						11	0
		2	3-4 days old	Brain-1	Lobe A	1	0
						2	0
						3	0
						4	0
						5	0
						6	0
						7	0
						8	0
						9	0
						10	0
						11	0
						12	0
						13	0
						14	0
						15	0
						16	0
						17	0
						18	0
						19	0
						20	0
						21	0
						22	0
						23	0
						24	0
						25	0
						26	0
						27	0
						28	0
						29	0
						30	0
						31	0
					Lobe B	32	0
						33	0
						34	0
						35	0
						36	0
						37	0
						38	0
						39	0
						40	0
						41	0
						42	0
						43	0
						44	0
						45	0
						46	0
						47	0
						48	0
						49	0
						50	0
						51	0
						52	0
						53	0
						54	0
						55	0
						56	0
						57	0
						58	0
						59	0
						60	0
						61	1
				Brain-3	Lobe A (haut)	1	0
						2	0
						3	0
						4	0
						5	0
						6	0
						7	0
						8	0
						9	0
						10	0
						11	0
						12	0
						13	0
						14	0
						15	0
						16	0
						17	0
						18	0
						19	0
						20	0
						21	0
					Lobe B (bas)	22	0
						23	0
						24	0
						25	0
						26	0
						27	0
						28	0
						29	0
						30	0
						31	0
						32	0
						33	0
						34	0
						35	0
						36	0
						37	0
						38	0
						39	0
						40	0
			5-days old	Brain-2	Lobe A	1	0
						2	0
						3	0
						4	0
						5	0
						6	0
						7	0
						8	0
						9	0
						10	0
						11	0
						12	0
					Lobe B	13	0
						14	0
						15	0
						16	0
						17	0
						18	0
						19	0
						20	0
			6-days old	Brain-4	Lobe A	1	0
						2	0
						3	0
						4	0
						5	0
						6	0
						7	0
					Lobe B	8	0
						9	0
	Control	1	3-4 days old	Brain-2	Lobe A (haut)	1	0
						2	0
						3	0
						4	0
						5	0
						6	0
						7	0
						8	0
						9	0
						10	0
					Lobe B (bas)	11	0
						12	0
						13	0
						14	0
						15	0
						16	0
						17	0
						18	0
						19	0
				Brain-8	Lobe A	1	0
						2	0
						3	0
						4	0
						5	0
						6	0
						7	0
						8	0
						9	0
						10	0
						11	0
						12	0
						13	0
						14	0
						15	0
						16	0
					Lobe B	17	0
						18	0
						19	0
						20	0
						21	0
						22	0
						23	0
						24	0
						25	0
						26	0
						27	0
				Brain-9	Lobe A	Too flat
					Lobe B
			5 days old	Brain-4	Lobe A	1	0
						2	0
						3	0
						4	0
					Lobe B	5	0
						6	0
						7	0
						8	0
				Brain-6	Lobe A	1	0
						2	0
						3	0
						4	0
					Lobe B	5	0
						6	0
				Brain-7	Lobe A	1	0
						2	0
						3	0
						4	0
						5	0
						6	0
						7	0
						8	0
						9	0
					Lobe B	10	1
						11	0
						12	0
						13	1
						14	0
						15	0
						16	0
						17	0
						18	0
						19	0
						20	0
			6 days old	Brain-1	Lobe A	1	0
						2	0
						3	0
						4	0
						5	0
						6	0
						7	0
						8	0
					Lobe B	9	0
						10	0
						11	0
						12	0
						13	0
						14	0
						15	0
						16	0
						17	0
						18	0
				Brain 3	Lobe A	1	0
						2	0
						3	0
					Lobe B	1	0
						2	0
						3	0
				Brain 5	Lobe A	1	0
						2	0
						3	0
					Lobe B	4	0
				Brain 10	Lobe A	1	0
						2	0
						3	0
					Lobe B	1	0
						2	0
						3	0
						4	0
						5	0
						6	0
		2	3-4 days old	Brain-2	Lobe A (haut)	1	0
						2	0
						3	0
						4	0
						5	0
						6	0
						7	0
						8	0
						9	0
						10	0
						11	0
						12	0
						13	0
						14	0
						15	0
						16	0
						17	0
						18	0
						19	0
						20	0
						21	0
						22	0
						23	0
					Lobe B (bas)	24	0
						25	0
						26	0
						27	0
						28	0
						29	0
						30	0
						31	0
						32	0
						33	0
						34	0
						35	0
						36	0
						37	0
						38	0
						39	0
						40	0
						41	0
						42	0
						43	0
						44	0
						45	0
						46	0
						47	0
						48	0
						49	0
						50	0
						51	0
						52	0
						53	0
						54	0
						55	0
				Brain-3	Lobe A	1	1
						2	0
						3	0
						4	0
						5	0
						6	0
						7	0
						8	0
						9	0
						10	0
						11	0
						12	0
						13	0
						14	0
						15	0
					Lobe B	16	0
						17	0
						18	0
						19	0
						20	0
						21	0
						22	0
						23	0
						24	0
						25	0
						26	0
						27	0
						28	0
						29	0
						30	0
						31	0
						32	0
						33	0
						34	0
						35	0
						36	0
			5-days old	Brain-1	Lobe A	1	0
						2	0
						3	0
						4	0
						5	0
						6	0
						7	0
						8	0
						9	0
						10	0
						11	0
						12	0
						13	0
						14	0
						15	0
						16	0
						17	0
						18	0
						19	0
						20	0
						21	0
						22	0
						23	0
						24	0
					Lobe B	Lobe endommagé
			6-days old	Brain-4	Lobe A	1	0
						2	0
						3	0
						4	0
					Lobe B	1	0
						2	0
						3	0
						4	0
						5	0
				Brain-5	Lobe A	Too flat
					Lobe B

## Sheet: Panel D
Pixel size = 0.3030318 micron
Quantifications done on larvae between 5 and 5,5 days old
	Condition	Replicate	Image	Area (um2)		Montage
				1st lobe	2nd lobe
	Control	1	15	36049	36360.8
			17	37715.5	39274.8
			19	38318.3	39672.1
			22	28069
			24	39483.8	39575.7
			26	35754.6	36355.4
			27	31161.4
			28	31920.4	31924.2
			30	34200.9	34721.7
			31	33549.5	34836.6
			33	34223.4	35485.9
			35	36150	36063.8
			37	32042.1	31100.9
		2	10	30300.6	32662.8
			11	41448.8	40062.4
			13	42360.6
			15	40737.6	38102.8
			17	32579.6	31386.6
			20	31533.6
			21	39050.7	37826.3
			23	47872.6
			27	67658.2	67936.9
			28	54992.5	52822
	Syndecan RNAi	1	12	37322.8	37636.4
			20	34450.4	33821.9
		2	0	46022.4	47780.3
			1	30683.4	28232.6
			2	39278.6	37499.4
			3	37518.1	36139
			4	30910.4	28980.8
			5	30135	28412.1
			7	29243.3	30737.8
			25	75013.4	75436.4
			26	38599.4	37192.9
